# Supplementary material for: Whole genome resequencing of the human parasite Schistosoma mansoni reveals population history and effects of selection
Source: Sci Rep. 2016 Feb 16;6:20954. doi: 10.1038/srep20954 (PMC4754680; doi:10.1038/srep20954)
Supplement: Supplementary Table S1 [file srep20954-s2.xls]

## Sheet: Sheet1
geneID	D	df	p_value	null_lnL	alt_lnL	null_bg_dNdS	null_dNdS	alt_bg_dNdS	alt_dNdS	tree_null_dN	tree_null_dS	tree_alt_dN	tree_alt_dS
Smp_136870	-4e-06	1	1	-147.487	-147.487	0.83792	1	0.9137	0.99995	0	0	0	0
Smp_192200	-0.000752	1	1	-212.981	-212.982	0.0001	1	1.10116	0.89141	0	0.0001	0	0
Smp_144020	0.007858	1	0.929364	-2663.28	-2663.28	0.83926	1	0.0001	0.96003	0	0	0	0.0001
Smp_000620	0.000784	1	0.977662	-941.319	-941.319	0.97122	1	0.0001	0.0001	0	0	0	0.0001
Smp_144530	2.54323	1	0.110768	-220.615	-219.344	0.0001	1	0.0001	0.0001	0.0067	0.1279	0	0.1454
Smp_010900	-0.00118	1	1	-504.546	-504.547	1.05459	1	0.89914	0.96418	0	0	0	0
Smp_081570	0.00019	1	0.989002	-2082.35	-2082.35	0.0001	1	0.0001	0.17046	0	0.0001	0	0.0001
Smp_010450	-3.4e-05	1	1	-687.763	-687.763	0.81653	1	1.07345	1.17223	0	0	0	0
Smp_125110	2.8e-05	1	0.995778	-9561.84	-9561.84	0.83213	1	0.83749	1.09387	0	0	0	0
Smp_125440	0.00098	1	0.975026	-2622.52	-2622.52	0.0001	1	0.0001	0.0001	0	0.0001	0	0.0001
Smp_054320	0.000446	1	0.983151	-2304.14	-2304.14	0.0001	1	0.0001	0.0001	0	0.0001	0	0.0001
Smp_088610	-4e-06	1	1	-1500.03	-1500.03	1.0125	1	1.00395	1.02718	0	0	0	0
Smp_040020	0.002748	1	0.958193	-1169.58	-1169.58	0.8442	1	0.0001	0.0001	0	0	0	0.0001
Smp_082360	-0.000128	1	1	-3219.97	-3219.97	0.80428	1	0.94899	1.01844	0	0	0	0
Smp_059250	8.6e-05	1	0.992601	-368.048	-368.048	1.0768	1	0.46172	3.48734	0	0	0	0
Smp_072500	-0.003568	1	1	-1509.82	-1509.82	0.0001	1	1.01398	1.27783	0	0.0001	0	0
Smp_182270	4e-06	1	0.998404	-328.248	-328.248	0.92508	1	0.86496	0.97654	0	0	0	0
Smp_203020	-4.2e-05	1	1	-517.562	-517.562	0.93049	1	1.1742	0.90718	0	0	0	0
Smp_206010	0.003144	1	0.955285	-1267.98	-1267.98	0.0001	1	0.0001	0.0001	0	0	0	0
Smp_166560	-0.000206	1	1	-3327.58	-3327.58	0.8541	1	1.11989	0.79889	0	0	0	0
Smp_035040	-0.002852	1	1	-911.197	-911.198	0.0001	1	0.0001	0.0001	0	0.0001	0	0.0001
Smp_161030	0.000288	1	0.98646	-1040.67	-1040.67	0.0001	1	0.0001	0.0001	0	0.0001	0	0.0001
Smp_194770	-4.6e-05	1	1	-2887.58	-2887.58	0.97033	1	1.12426	0.85355	0	0	0	0
Smp_173260	5.4e-05	1	0.994137	-971.935	-971.934	1.05649	1	0.86002	0.89406	0	0	0	0
Smp_141070	0.005966	1	0.938433	-5652.79	-5652.79	66.7316	1	0.0001	0.88582	0	0	0	0.0001
Smp_212790	-6.8e-05	1	1	-1924.42	-1924.42	0.8944	1	1.07682	0.83199	0	0	0	0
Smp_080370	-0.00093	1	1	-892.609	-892.609	0.0001	1	0.9552	0.92546	0	0.0001	0	0
Smp_164440	0.00049	1	0.98234	-936.781	-936.781	0.88379	1	0.0001	7.48645	0	0	0	0
Smp_159350	0.007562	1	0.930703	-12461.6	-12461.6	1.08404	1	0.0001	0.92612	0	0	0	0.0001
Smp_159420	-0.00371	1	1	-3562.74	-3562.74	0.82209	1	0.0001	0.0001	0	0	0	0.0001
Smp_045650	-4e-05	1	1	-1840.75	-1840.75	3.36006	1	0.87632	1.09833	0	0	0	0
Smp_174350	8.2e-05	1	0.992775	-1532.61	-1532.61	1.11734	1	0.8868	0.93707	0	0	0	0
Smp_145950	-4e-06	1	1	-740.875	-740.875	0.0001	1	0.0001	1.25493	0	0.0001	0	0.0001
Smp_211110	-0.004308	1	1	-2875.45	-2875.46	0.0001	1	0.27264	0.0001	0	0.0001	0	0
Smp_119580	0.001334	1	0.970865	-616.169	-616.169	0.51025	1	1.06443	0.81304	0	0	0	0
Smp_123010	-6e-05	1	1	-2665.68	-2665.68	0.8521	1	1.13825	0.5851	0	0	0	0
Smp_000330	-2e-06	1	1	-100.612	-100.612	1.10069	1	1.18499	0.95306	0	0	0	0
Smp_155470	4.2e-05	1	0.994829	-908.966	-908.966	1.03676	1	0.99344	1.3815	0	0	0	0
Smp_165200	6.2e-05	1	0.993718	-3503.25	-3503.25	1.15327	1	0.98004	1.03713	0	0	0	0
Smp_212860	0.000854	1	0.976687	-742.4	-742.4	1.19561	1	0.0001	0.0001	0	0	0	0.0001
Smp_090520	-4e-06	1	1	-1642.18	-1642.18	1.1636	1	1.18753	0.91939	0	0	0	0
Smp_093720	-0.002138	1	1	-634.349	-634.35	0.0001	1	1.13822	1.15437	0	0.0001	0	0
Smp_029730	0.000354	1	0.984989	-5414.96	-5414.96	377.544	1	0.61749	0.0001	0	0	0	0
Smp_131700	0.001118	1	0.973326	-3334.28	-3334.28	1.01094	1	0.4088	0.0001	0	0	0	0
Smp_040680	-0.0003	1	1	-342.678	-342.678	0.0001	1	0.0001	3.01822	0	0.0001	0	0.0001
Smp_172420	0.000288	1	0.98646	-12280.2	-12280.2	1.0619	1	0.99102	1.04555	0	0	0	0
Smp_133790	0.002196	1	0.962624	-2527.21	-2527.21	0.0001	1	0.0001	4.00497	0	0.0001	0	0.0001
Smp_169690	0.00094	1	0.975541	-1164.02	-1164.02	23.1223	1	0.0001	1.22152	0	0	0	0.0001
Smp_138670	-1.6e-05	1	1	-1128.29	-1128.29	0.87282	1	0.92791	0.91134	0	0	0	0
Smp_050430	5.8e-05	1	0.993924	-1632.33	-1632.33	1.18992	1	0.99492	0.99892	0	0	0	0
Smp_174120	-6e-06	1	1	-342.178	-342.178	0.46441	1	0.97271	1.16783	0	0	0	0
Smp_198280	5.8e-05	1	0.993924	-1596.57	-1596.57	220.532	1	24.912	0.0001	0	0	0	0
Smp_008360	0.002914	1	0.95695	-1386.91	-1386.91	1.13531	1	0.0001	0.0001	0	0	0	0.0001
Smp_048240	-0.000144	1	1	-1823.65	-1823.65	0.74872	1	1.11602	0.99278	0	0	0	0
Smp_130440	0.000124	1	0.991115	-6813.71	-6813.71	1.01943	1	0.92811	0.86645	0	0	0	0
Smp_041370	-0.000226	1	1	-3113	-3113	10.7082	1	0.87561	0.94465	0	0	0	0
Smp_150020	3.4e-05	1	0.995348	-850.933	-850.933	1.03186	1	0.90275	1.13109	0	0	0	0
Smp_130110	-0.005398	1	1	-2177.24	-2177.24	0.97391	1	0.0194	0.0001	0	0	0	0.0001
Smp_024810	-0.001502	1	1	-677.87	-677.871	1.13488	1	1.00425	0.62607	0	0	0	0
Smp_140250	0.000964	1	0.975231	-1316.92	-1316.92	0.0001	1	0.0001	0.73438	0	0.0001	0	0.0001
Smp_119320	-4e-06	1	1	-250.846	-250.846	0.81874	1	1.97449	0.75513	0	0	0	0
Smp_005210	-0.003986	1	1	-1853.44	-1853.44	0.0001	1	0.81272	0.9928	0	0.0001	0	0
Smp_131240	0.000846	1	0.976796	-296.45	-296.45	0.96644	1	0.0001	3.76923	0	0	0	0.0001
Smp_155210	0.00149	1	0.969209	-609.81	-609.81	0.0001	1	0.0001	1.12896	0	0.0001	0	0.0001
Smp_131790	-6e-06	1	1	-259.232	-259.232	0.99182	1	1.05048	1.03394	0	0	0	0
Smp_147700	0.00154	1	0.968697	-616.257	-616.256	1.17412	1	0.0001	1.38774	0	0	0	0.0001
Smp_126970	0.019568	1	0.88875	-6659.71	-6659.7	0.77042	1	0.0001	0.0001	0	0	0	0.0001
Smp_148820	-5.6e-05	1	1	-887.583	-887.583	0.8196	1	1.14655	0.80426	0	0	0	0
Smp_160250	4e-05	1	0.994954	-701.941	-701.941	0.41593	1	0.45695	0.0001	0	0	0	0
Smp_137830	0.005422	1	0.941301	-6031.52	-6031.51	0.0001	1	0.0001	1.27883	0	0.0001	0	0.0001
Smp_133860	7.2e-05	1	0.99323	-1173.21	-1173.21	1.14274	1	0.90455	0.92001	0	0	0	0
Smp_136740	-0.002702	1	1	-1158.26	-1158.26	0.0001	1	1.01637	1.02233	0	0.0001	0	0
Smp_054220	0	1	1	-464.111	-464.111	1.14424	1	0.92972	0.84098	0	0	0	0
Smp_152970	0.000656	1	0.979566	-365.381	-365.38	0.28752	1	0.95652	1.16563	0	0	0	0
Smp_194410	0.000388	1	0.984285	-2323.14	-2323.14	0.0001	1	0.0001	0.0001	0	0.0001	0	0.0001
Smp_091380	-0.00271	1	1	-1398.78	-1398.78	0.8788	1	0.0001	0.75658	0	0	0	0.0001
Smp_034300	-2e-06	1	1	-762.448	-762.448	0.99233	1	0.98779	0.9811	0	0	0	0
Smp_063110	0.001944	1	0.964832	-3467.31	-3467.31	0.9383	1	0.28186	0.0001	0	0	0	0
Smp_084610	-0.00546	1	1	-2043.35	-2043.36	0.0001	1	1.19354	0.80394	0	0.0001	0	0
Smp_032770	0.003346	1	0.953872	-1957.99	-1957.99	0.91641	1	0.0001	0.0001	0	0	0	0.0001
Smp_172220	6e-06	1	0.998046	-1514.56	-1514.56	1.11002	1	1.10294	0.90234	0	0	0	0
Smp_164890	-0.006194	1	1	-2577.67	-2577.67	0.0001	1	0.49254	0.0001	0	0.0001	0	0
Smp_068120	-0.00485	1	1	-1693.62	-1693.63	0.0001	1	0.89048	0.95507	0	0.0001	0	0
Smp_170710	-5.2e-05	1	1	-2496.18	-2496.18	0.9812	1	1.08837	1.04655	0	0	0	0
Smp_040970	0.009492	1	0.922387	-3465.87	-3465.87	8.81299	1	0.0001	0.0001	0	0	0	0.0001
Smp_129960	3.6e-05	1	0.995213	-2038.89	-2038.89	0.87421	1	0.72181	1.16284	0	0	0	0
Smp_214090	-3.4e-05	1	1	-3624.01	-3624.01	1.06014	1	0.87667	1.12352	0	0	0	0
Smp_169030	1.2e-05	1	0.997236	-2217.85	-2217.85	1.08454	1	0.61628	0.80546	0	0	0	0
Smp_160780	6.4e-05	1	0.993617	-4775.04	-4775.04	1.13098	1	1.04858	0.88644	0	0	0	0
Smp_075220	0.007144	1	0.932641	-2946.27	-2946.27	0.68335	1	0.0001	0.0001	0	0	0	0.0001
Smp_160070	-0.003508	1	1	-1635.75	-1635.75	0.0001	1	10.5672	0.0001	0	0.0001	0	0
Smp_124230	0.00023	1	0.9879	-1319.81	-1319.81	0.0001	1	1.18572	1.08398	0	0.0001	0	0
Smp_128560	-0.00052	1	1	-460.673	-460.673	0.0001	1	178.061	329.506	0	0.0001	0	0
Smp_191280	-6e-06	1	1	-246.57	-246.57	0.8189	1	0.93108	0.98941	0	0	0	0
Smp_102510	0.002548	1	0.959742	-625.319	-625.317	1.14774	1	0.0001	130.692	0	0	0	0
Smp_041880	0.000102	1	0.991942	-1238.07	-1238.07	0.82645	1	0.71523	2.9997	0	0	0	0
Smp_210420	-4e-06	1	1	-630.07	-630.07	1.04101	1	1.06793	0.96006	0	0	0	0
Smp_053160	0.000104	1	0.991863	-1710.52	-1710.52	1.02228	1	0.56568	2.52997	0	0	0	0
Smp_141800	0.00099	1	0.974899	-792.181	-792.181	0.85416	1	0.0001	1.56184	0	0	0	0
Smp_095090	0	1	1	-482.927	-482.927	0.9845	1	1.14319	0.87252	0	0	0	0
Smp_151950	-2e-05	1	1	-1212.49	-1212.49	1.02453	1	1.05689	1.11804	0	0	0	0
Smp_203530	0.001458	1	0.969541	-2301.96	-2301.96	0.0001	1	0.0001	1.15973	0	0.0001	0	0.0001
Smp_038680	1.2e-05	1	0.997236	-290.164	-290.164	1.11526	1	0.95734	1.15773	0	0	0	0
Smp_156740	0.007098	1	0.932858	-3034.96	-3034.96	0.0001	1	0.0001	0.0001	0	0.0001	0	0.0001
Smp_079750	0.002584	1	0.959459	-1046.28	-1046.28	0.8576	1	0.0001	0.0001	0	0	0	0.0001
Smp_047330	-0.001578	1	1	-1445.41	-1445.41	0.0001	1	0.87892	0.90109	0	0.0001	0	0
Smp_023930	8e-06	1	0.997743	-551.201	-551.201	1.17676	1	1.10974	1.09075	0	0	0	0
Smp_002070	-0.00021	1	1	-666.035	-666.035	41.1733	1	1.1579	0.91984	0	0	0	0
Smp_018870	0.000342	1	0.985245	-2581.13	-2581.13	1.18125	1	0.62851	1.08794	0	0	0	0
Smp_134560	2.2e-05	1	0.996258	-9585.19	-9585.19	1.06835	1	1.0492	1.05809	0	0	0	0
Smp_128690	-8.4e-05	1	1	-4128.09	-4128.09	0.84363	1	0.91529	0.86728	0	0	0	0
Smp_075690	-0.000204	1	1	-2493.17	-2493.17	1.81622	1	1.07786	1.00638	0	0	0	0
Smp_192430	3.2e-05	1	0.995487	-348.714	-348.714	1.19529	1	0.98293	0.91299	0	0	0	0
Smp_114180	0.001336	1	0.970843	-796.922	-796.922	0.87344	1	0.0001	13.3496	0	0	0	0.0001
Smp_143750	0.00168	1	0.967306	-2225.39	-2225.39	0.44592	1	0.0001	0.77474	0	0	0	0.0001
Smp_125590	0.002222	1	0.962403	-1770.03	-1770.03	1.15851	1	0.0001	0.86065	0	0	0	0.0001
Smp_042670	6e-05	1	0.99382	-4276.09	-4276.09	0.99945	1	0.92552	1.13396	0	0	0	0
Smp_139230	-0.000148	1	1	-1541.44	-1541.44	26.3033	1	0.86502	0.80998	0	0	0	0
Smp_131420	-6.2e-05	1	1	-1972.23	-1972.23	0.94672	1	1.06723	1.16863	0	0	0	0
Smp_135960	-0.000338	1	1	-1017.41	-1017.41	0.0001	1	0.86898	0.81267	0	0	0	0
Smp_135740	0.000136	1	0.990695	-396.133	-396.133	0.0001	1	0.0001	0.0001	0	0.0001	0	0.0001
Smp_015160	-2e-06	1	1	-363.176	-363.176	1.13497	1	0.96174	1.1673	0	0	0	0
Smp_043100	0.001096	1	0.97359	-1029.36	-1029.36	0.42603	1	0.0001	0.0001	0	0	0	0
Smp_132210	0.00033	1	0.985507	-1482.07	-1482.07	0.0001	1	0.0001	0.0001	0	0.0001	0	0.0001
Smp_165060	1.8e-05	1	0.996615	-5257.91	-5257.91	0.50398	1	0.77022	0.53349	0	0	0	0
Smp_123610	0.001526	1	0.968839	-6741.3	-6741.3	0.85032	1	10.6941	62.9433	0	0	0	0
Smp_094380	0.005994	1	0.938289	-3394.6	-3394.59	1.07062	1	1.19828	0.0001	0	0	0	0
Smp_163250	0.001424	1	0.969898	-5810.02	-5810.02	0.0001	1	0.59031	1.14532	0	0.0001	0	0
Smp_033550	0.000198	1	0.988773	-831.546	-831.546	0.95755	1	0.06891	0.75196	0	0	0	0
Smp_163520	0.002498	1	0.960138	-973.006	-973.005	1.04091	1	0.0001	0.0001	0	0	0	0.0002
Smp_038940	0.000332	1	0.985463	-1497.77	-1497.77	0.86435	1	91.8068	9.17604	0	0	0	0
Smp_148200	-0.011028	1	1	-3589.43	-3589.44	0.0001	1	0.0001	1.31482	0	0.0001	0	0.0001
Smp_127760	6e-06	1	0.998046	-241.631	-241.631	1.00855	1	0.99491	0.83283	0	0	0	0
Smp_201700	-2.4e-05	1	1	-744.104	-744.104	0.91265	1	1.09253	1.16542	0	0	0	0
Smp_086110	-2.6e-05	1	1	-992.734	-992.734	1.08476	1	1.19011	1.13474	0	0	0	0
Smp_056260	1.6e-05	1	0.996808	-977.274	-977.274	1.08185	1	0.96131	1.07377	0	0	0	0
Smp_143130	-1.4e-05	1	1	-935.428	-935.428	1.07064	1	1.12298	0.8823	0	0	0	0
Smp_125940	0.009816	1	0.921078	-2734.28	-2734.28	1.00551	1	0.0001	0.0001	0	0	0	0.0001
Smp_058500	-0.000418	1	1	-779.179	-779.179	1.15681	1	0.0001	1.49512	0	0	0	0.0001
Smp_129610	0.003314	1	0.954093	-1509.4	-1509.4	1.87471	1	0.0001	0.0001	0	0	0	0.0001
Smp_162780	-1e-05	1	1	-2036.5	-2036.5	1.15862	1	1.17858	1.17467	0	0	0	0
Smp_058850	0.001122	1	0.973279	-643.105	-643.104	1.02839	1	1.63275	1.69463	0	0	0	0
Smp_167570	0.0004	1	0.984043	-1213.15	-1213.15	0.98721	1	999	296.908	0	0	0	0
Smp_082500	-0.000882	1	1	-299.149	-299.149	0.86161	1	1.04545	1.11584	0	0	0	0
Smp_036090	4.4e-05	1	0.994707	-2642.62	-2642.62	1.01649	1	0.73649	1.22175	0	0	0	0
Smp_123470	0.003472	1	0.953013	-1695.17	-1695.17	0.0001	1	0.0001	1.76676	0	0.0001	0	0.0001
Smp_178710	-2.2e-05	1	1	-1197.64	-1197.64	0.94702	1	1.03981	1.16429	0	0	0	0
Smp_069380	0.00531	1	0.94191	-5190.26	-5190.26	0.0001	1	14.8954	20.4724	0	0.0001	0	0
Smp_213010	-6.2e-05	1	1	-1221.77	-1221.77	0.78573	1	1.0962	1.09731	0	0	0	0
Smp_078400	-0.000134	1	1	-1919.19	-1919.19	0.81313	1	1.1165	1.11725	0	0	0	0
Smp_188590	-0.000754	1	1	-837.506	-837.507	1.01791	1	1.11689	0.7642	0	0	0	0
Smp_187540	1.4e-05	1	0.997015	-254.283	-254.283	0.95938	1	0.86786	0.96431	0	0	0	0
Smp_044680	0.000154	1	0.990099	-2068.58	-2068.58	1.07166	1	0.50431	1.21381	0	0	0	0
Smp_168630	0.002552	1	0.95971	-3003.85	-3003.85	0.27762	1	0.0001	0.62563	0	0	0	0.0001
Smp_154820	0.003836	1	0.950614	-1220.49	-1220.49	0.82092	1	0.0001	0.0001	0	0	0	0.0001
Smp_154530	0.002104	1	0.963414	-1183.42	-1183.42	1.11849	1	0.0001	0.0001	0	0	0	0.0001
Smp_146700	0.001336	1	0.970843	-2407.87	-2407.87	45.1824	1	0.0001	0.0001	0	0	0	0.0001
Smp_167310	0.000448	1	0.983113	-1957.68	-1957.68	0.0001	1	0.0001	0.0001	0	0.0001	0	0.0001
Smp_159160	0.000174	1	0.989475	-2337.64	-2337.64	0.0001	1	0.0001	0.28242	0	0.0001	0	0.0001
Smp_148620	0.00191	1	0.965141	-6403.4	-6403.4	1.17279	1	0.40231	2.22393	0	0	0	0
Smp_141280	0.006662	1	0.934948	-1417.2	-1417.2	0.82061	1	0.0001	0.0001	0	0	0	0.0001
Smp_176220	-2.2e-05	1	1	-362.674	-362.674	0.0001	1	0.0001	2.45335	0	0.0002	0	0.0002
Smp_153440	0.006186	1	0.93731	-3902.84	-3902.84	13.1277	1	0.0001	0.0001	0	0	0	0.0001
Smp_008620	0.00011	1	0.991632	-1328.6	-1328.6	1.02381	1	0.84732	1.32737	0	0	0	0
Smp_000430	6e-06	1	0.998046	-934.498	-934.498	24.7558	1	37.6436	6.33713	0	0	0	0
Smp_172210	-0.004524	1	1	-2854.47	-2854.47	0.0001	1	1.05221	1.00692	0	0.0001	0	0
Smp_154790	-0.02029	1	1	-8086.18	-8086.19	0.0001	1	0.98809	0.96086	0	0.0001	0	0
Smp_144700	9e-05	1	0.992431	-4428.99	-4428.99	0.97718	1	0.78548	0.8566	0	0	0	0
Smp_080610	-1.8e-05	1	1	-660.677	-660.677	0.80807	1	0.90392	1.03356	0	0	0	0
Smp_126490	8e-05	1	0.992864	-4043.41	-4043.41	0.0001	1	0.0001	0.69991	0	0.0001	0	0.0001
Smp_051060	-6e-06	1	1	-434.382	-434.382	1.15813	1	1.00609	1.0677	0	0	0	0
Smp_125610	-7.4e-05	1	1	-1653.45	-1653.45	0.83208	1	1.09331	0.81236	0	0	0	0
Smp_050220	2.4e-05	1	0.996091	-594.988	-594.988	1.09271	1	1.01825	0.8319	0	0	0	0
Smp_197500	-4e-06	1	1	-350.398	-350.398	0.82684	1	0.94075	1.00326	0	0	0	0
Smp_050880	0.000274	1	0.986793	-631.421	-631.421	0.98408	1	0.44816	0.0001	0	0	0	0
Smp_174710	0.010122	1	0.919862	-2580.04	-2580.04	0.51564	1	0.0001	0.41646	0	0	0	0.0001
Smp_150230	-4e-05	1	1	-1554.59	-1554.59	1.08773	1	1.18056	1.19608	0	0	0	0
Smp_008190	0	1	1	-222.342	-222.342	1.1499	1	1.15831	0.99338	0	0	0	0
Smp_172410	-0.001628	1	1	-4386.61	-4386.61	0.0001	1	1.07531	1.12828	0	0.0001	0	0
Smp_176970	0.004886	1	0.944273	-2371.15	-2371.15	0.84303	1	0.0001	1.07646	0	0	0	0.0001
Smp_207020	0.006714	1	0.934695	-2356.51	-2356.51	0.89542	1	0.0001	0.24625	0	0	0	0.0001
Smp_158740	2e-06	1	0.998872	-1930.55	-1930.55	1.10326	1	1.01756	0.88578	0	0	0	0
Smp_181260	0.015888	1	0.899694	-7759.29	-7759.29	0.94248	1	0.0001	0.69236	0	0	0	0.0001
Smp_126140	-7.6e-05	1	1	-4810.49	-4810.49	0.73798	1	0.80741	0.80568	0	0	0	0
Smp_051280	0.001332	1	0.970886	-4488.65	-4488.65	519.288	1	0.0001	0.3212	0	0	0	0.0001
Smp_065150	-0.000336	1	1	-1070.69	-1070.69	0.0001	1	0.0001	0.2029	0	0.0001	0	0.0001
Smp_202030	-0.000346	1	1	-323.048	-323.048	0.0001	1	1.17105	0.85355	0	0	0	0
Smp_174820	-6.4e-05	1	1	-1355.92	-1355.92	0.90117	1	1.06762	1.06457	0	0	0	0
Smp_050080	-0.001998	1	1	-1781.54	-1781.55	0.0001	1	1.02649	0.93641	0	0.0001	0	0
Smp_166040	0.000342	1	0.985245	-3772.29	-3772.29	1.22906	1	0.60911	0.0001	0	0	0	0
Smp_126290	0.0046	1	0.945926	-2130.68	-2130.68	1.02518	1	0.0001	3.21575	0	0	0	0.0001
Smp_134820	-0.001336	1	1	-1429.7	-1429.7	2.92886	1	1.10162	0.8681	0	0	0	0
Smp_181080	-0.000378	1	1	-4279.53	-4279.53	0.80674	1	1.19398	1.15696	0	0	0	0
Smp_133280	-0.00475	1	1	-2428.12	-2428.12	0.0001	1	1.1761	0.81107	0	0.0001	0	0
Smp_045220	0.002422	1	0.960749	-589.407	-589.406	0.90542	1	0.0001	0.08252	0	0	0	0.0001
Smp_166780	-0.009112	1	1	-7919.05	-7919.06	0.0001	1	0.0001	1.06971	0	0.0001	0	0.0001
Smp_149930	0.00063	1	0.979975	-3516.03	-3516.03	1.17814	1	0.59777	1.3267	0	0	0	0
Smp_061230	-0.002004	1	1	-2588.77	-2588.77	0.0001	1	1.07298	0.0001	0	0.0001	0	0
Smp_212300	0.000104	1	0.991863	-7222.05	-7222.05	1.01481	1	0.93234	0.94796	0	0	0	0
Smp_096520	0.005396	1	0.941442	-1964.69	-1964.69	0.97997	1	0.93671	1.09215	0	0	0	0
Smp_192160	1e-05	1	0.997477	-112.67	-112.67	1.10278	1	1.01393	0.94486	0	0	0	0
Smp_150940	2.2e-05	1	0.996258	-2604.47	-2604.47	1.01724	1	0.95983	0.93316	0	0	0	0
Smp_066710	0.002964	1	0.956583	-1850.13	-1850.13	0.0001	1	0.86942	1.06902	0	0.0001	0	0
Smp_150490	0.000224	1	0.988059	-514.71	-514.71	1.16788	1	0.62487	0.0001	0	0	0	0
Smp_166850	-0.000732	1	1	-377.578	-377.578	0.0001	1	0.81484	0.95825	0	0.0001	0	0
Smp_024150	-0.00096	1	1	-1924.99	-1924.99	0.0001	1	1.0775	1.14012	0	0.0001	0	0
Smp_120640	0.000138	1	0.990627	-2287.09	-2287.09	0.6858	1	1.04728	0.0001	0	0	0	0
Smp_199010	-0.000356	1	1	-5302.75	-5302.75	28.9991	1	0.83394	1.19268	0	0	0	0
Smp_140620	0.00329	1	0.95426	-655.42	-655.418	1.0308	1	0.0001	0.0001	0	0	0	0.0001
Smp_210650	0.000842	1	0.976851	-3559.85	-3559.85	0.0001	1	0.0001	0.0001	0	0.0001	0	0.0001
Smp_098340	-1.2e-05	1	1	-681.747	-681.747	0.82871	1	0.93199	0.92326	0	0	0	0
Smp_155040	-7.4e-05	1	1	-3027.82	-3027.82	0.87189	1	0.94156	1.10896	0	0	0	0
Smp_151540	-2.2e-05	1	1	-862.782	-862.782	1.07682	1	1.17876	1.01513	0	0	0	0
Smp_051930	-0.002356	1	1	-1219.87	-1219.87	0.0001	1	0.97095	1.1808	0	0.0001	0	0
Smp_073270	0.000126	1	0.991044	-1062.39	-1062.39	1.08043	1	0.74524	0.78682	0	0	0	0
Smp_151010	0.002778	1	0.957966	-1947.44	-1947.43	1.47993	1	0.0001	0.0001	0	0	0	0.0001
Smp_005910	-1.6e-05	1	1	-797.687	-797.687	1.02158	1	1.03232	1.07611	0	0	0	0
Smp_147930	-1.4e-05	1	1	-958.976	-958.976	0.9752	1	1.06377	0.80856	0	0	0	0
Smp_137330	-0.000234	1	1	-3876	-3876	67.3258	1	0.65368	0.0001	0	0	0	0
Smp_137480	0.010414	1	0.918718	-5077.28	-5077.27	0.74783	1	0.0001	0.0001	0	0	0	0.0001
Smp_133650	-0.002262	1	1	-642.03	-642.031	0.0001	1	1.16727	0.94421	0	0.0001	0	0
Smp_133300	-0.007658	1	1	-3721.57	-3721.58	0.0001	1	1.01325	0.39866	0	0.0001	0	0
Smp_130870	4.8e-05	1	0.994472	-1428.5	-1428.5	1.11755	1	1.02953	0.81694	0	0	0	0
Smp_134350	0.000726	1	0.978504	-1097.83	-1097.83	1.05942	1	0.0001	0.0001	0	0	0	0.0001
Smp_130300	0	1	1	-3255.14	-3255.14	0.84345	1	0.84313	1.01572	0	0	0	0
Smp_028650	-4.6e-05	1	1	-2177.31	-2177.31	0.98754	1	1.14913	0.99001	0	0	0	0
Smp_130650	0.000328	1	0.98555	-6285.18	-6285.18	1.1135	1	0.84411	1.00751	0	0	0	0
Smp_139420	-6e-05	1	1	-1267.28	-1267.28	0.36978	1	0.99684	0.99963	0	0	0	0
Smp_035700	-1.4e-05	1	1	-1330.56	-1330.56	0.84791	1	0.88957	0.85178	0	0	0	0
Smp_120390	1.2e-05	1	0.997236	-576.2	-576.2	0.84254	1	1.68301	0.12184	0	0	0	0
Smp_024370	-0.000782	1	1	-2254.54	-2254.54	184.162	1	0.87014	1.04199	0	0	0	0
Smp_175660	0.00043	1	0.983456	-887.058	-887.058	0.0001	1	0.0001	0.0001	0	0.0001	0	0.0001
Smp_017730	0.015716	1	0.900236	-6423.16	-6423.15	15.1337	1	0.0001	0.0001	0	0	0	0.0001
Smp_179820	-2.4e-05	1	1	-456.954	-456.954	1.84748	1	0.992	1.09111	0	0	0	0
Smp_035250	0.00024	1	0.98764	-1033.69	-1033.69	0.99994	1	2.07213	0.0001	0	0	0	0
Smp_031010	0.00487	1	0.944364	-1838	-1838	0.97949	1	0.0001	0.0001	0	0	0	0.0001
Smp_204640	2.4e-05	1	0.996091	-227.687	-227.686	1.13716	1	0.80626	0.78925	0	0	0	0
Smp_131650	8.4e-05	1	0.992687	-5438.46	-5438.46	1.19127	1	1.18289	1.19658	0	0	0	0
Smp_200080	-1e-05	1	1	-304.313	-304.313	1.01314	1	1.19495	0.87494	0	0	0	0
Smp_145450	0.00019	1	0.989002	-769.749	-769.749	0.32479	1	0.0001	0.98295	0	0	0	0.0001
Smp_170010	-0.002826	1	1	-1283.05	-1283.05	0.84424	1	1.17466	0.84705	0	0	0	0
Smp_169200	-4.8e-05	1	1	-689.859	-689.859	0.95996	1	1.18991	0.86598	0	0	0	0
Smp_211300	0.012354	1	0.911499	-3975.66	-3975.66	1.10087	1	0.0001	1.37293	0	0	0	0.0001
Smp_019640	-1.2e-05	1	1	-828.394	-828.394	1.04012	1	1.14047	0.86971	0	0	0	0
Smp_137150	-0.00437	1	1	-2877.32	-2877.32	0.0001	1	0.39651	0.0001	0	0.0001	0	0
Smp_164630	0.010978	1	0.916554	-5859.42	-5859.42	1.12309	1	0.0001	1.09508	0	0	0	0.0001
Smp_099870	0.00034	1	0.985289	-1846.06	-1846.06	1.14181	1	1.14417	0.0001	0	0	0	0
Smp_084860	-7.6e-05	1	1	-1268.82	-1268.82	0.88537	1	1.18296	1.10797	0	0	0	0
Smp_033700	0.005144	1	0.942823	-2141.5	-2141.5	9.17359	1	0.0001	0.0001	0	0	0	0.0001
Smp_038530	-1.4e-05	1	1	-1886.95	-1886.95	1.00912	1	1.07621	0.98808	0	0	0	0
Smp_114660	2.2e-05	1	0.996258	-418.059	-418.059	0.88924	1	0.97575	1.13772	0	0	0	0
Smp_067440	0.000822	1	0.977127	-1622.32	-1622.32	0.84945	1	0.0001	1.10561	0	0	0	0.0001
Smp_165540	-0.000998	1	1	-1292.76	-1292.76	0.0001	1	0.93702	0.83674	0	0.0001	0	0
Smp_042990	0.006042	1	0.938043	-2069.9	-2069.9	1.18343	1	0.0001	1.30513	0	0	0	0.0001
Smp_135880	0.002836	1	0.957529	-2162.8	-2162.8	0.91155	1	0.0001	2.77783	0	0	0	0.0001
Smp_146630	3e-05	1	0.99563	-1516.46	-1516.46	1.0683	1	0.94213	1.13015	0	0	0	0
Smp_001960	0.003314	1	0.954093	-1438.17	-1438.17	1.14746	1	0.0001	0.09369	0	0	0	0.0001
Smp_025680	0.00295	1	0.956685	-844.726	-844.724	0.96069	1	0.0001	5.88948	0	0	0	0.0001
Smp_129570	0.00019	1	0.989002	-1959.36	-1959.36	0.0001	1	0.0001	0.0001	0	0.0001	0	0.0001
Smp_164490	-0.000304	1	1	-175.351	-175.351	1.10898	1	0.14203	0.0001	0	0	0	0
Smp_210950	-0.000352	1	1	-1322.66	-1322.66	35.4	1	0.96366	1.04977	0	0	0	0
Smp_156530	0.000664	1	0.979442	-2394.04	-2394.04	0.98719	1	0.74037	0.0001	0	0	0	0
Smp_164940	-0.003098	1	1	-3064.91	-3064.91	0.0001	1	1.04036	1.19676	0	0.0001	0	0
Smp_152890	7.4e-05	1	0.993136	-4368.76	-4368.76	1.00257	1	0.94061	1.18892	0	0	0	0
Smp_156240	4.4e-05	1	0.994707	-1270.99	-1270.99	70.125	1	76.1832	162.581	0	0	0	0
Smp_138080	0.001018	1	0.974547	-569.928	-569.927	0.95702	1	0.0001	0.0001	0	0	0	0.0001
Smp_071150	-1e-05	1	1	-2274.52	-2274.52	0.64145	1	1.15772	0.31234	0	0	0	0
Smp_187070	0.001278	1	0.971482	-990.647	-990.647	0.94458	1	0.0001	1.30604	0	0	0	0.0001
Smp_063490	-8e-06	1	1	-1337.22	-1337.22	1.04328	1	0.98504	0.98747	0	0	0	0
Smp_157110	1.6e-05	1	0.996808	-389.589	-389.589	1.08286	1	0.97242	1.01682	0	0	0	0
Smp_052850	1.8e-05	1	0.996615	-243.949	-243.949	1.17949	1	1.19063	1.10204	0	0	0	0
Smp_168130	-0.00018	1	1	-1869.07	-1869.07	0.27502	1	0.77384	0.0001	0	0	0	0
Smp_135080	-8e-05	1	1	-3638.16	-3638.16	0.0001	1	0.0001	3.16138	0	0.0001	0	0.0001
Smp_052150	-2.6e-05	1	1	-1627.1	-1627.1	0.85493	1	0.90334	1.17663	0	0	0	0
Smp_124390	0.00193	1	0.964959	-2460.71	-2460.71	0.93976	1	0.0001	0.0001	0	0	0	0.0001
Smp_205110	-4e-06	1	1	-512.853	-512.853	0.68493	1	0.82597	1.08097	0	0	0	0
Smp_160440	0.0052	1	0.942514	-2895.56	-2895.55	0.0001	1	0.98945	0.82433	0	0.0001	0	0
Smp_043820	6e-06	1	0.998046	-597.203	-597.203	0.98029	1	1.14107	0.97257	0	0	0	0
Smp_072630	-0.000304	1	1	-679.126	-679.126	889.048	1	1.15151	0.81035	0	0	0	0
Smp_138330	-2e-06	1	1	-1380.52	-1380.52	1.09312	1	1.15504	0.91416	0	0	0	0
Smp_048760	0.002284	1	0.961883	-1386.51	-1386.51	1.17764	1	0.0001	0.0001	0	0	0	0.0001
Smp_134680	-2e-05	1	1	-221.833	-221.833	1.0259	1	1.18091	1.06431	0	0	0	0
Smp_171630	0.000376	1	0.984529	-1642.43	-1642.43	1.09524	1	330.531	247.194	0	0	0	0
Smp_048830	-6e-06	1	1	-376.808	-376.808	0.86893	1	0.99676	1.12842	0	0	0	0
Smp_029470	0.004332	1	0.947523	-2668.06	-2668.06	0.8168	1	0.0001	0.91046	0	0	0	0.0001
Smp_176360	-0.010646	1	1	-3809.97	-3809.97	0.0001	1	1.14729	1.07234	0	0.0001	0	0
Smp_192830	0	1	1	-58.4271	-58.4271	1.06049	1	1.13682	0.89779	0	0	0	0
Smp_056900	-0.002672	1	1	-925.717	-925.718	276.985	1	0.0001	1.96698	0	0	0	0.0001
Smp_135550	-0.002014	1	1	-1726.66	-1726.66	0.0001	1	0.0001	0.0001	0	0.0001	0	0.0001
Smp_135220	0.001974	1	0.964562	-1512.17	-1512.17	9.77177	1	0.0001	0.0001	0	0	0	0.0001
Smp_042440	0.001678	1	0.967325	-1338.39	-1338.39	0.81109	1	0.0001	1.60438	0	0	0	0.0001
Smp_162330	0.000978	1	0.975052	-827.775	-827.775	0.8208	1	0.0001	0.0001	0	0	0	0.0001
Smp_194590	-0.006002	1	1	-2972.27	-2972.27	0.0001	1	1.00798	0.93373	0	0.0001	0	0
Smp_068240	0.000572	1	0.980919	-2085.61	-2085.61	1.18949	1	0.54941	0.48413	0	0	0	0
Smp_142410	-8e-06	1	1	-2635.84	-2635.84	1.16289	1	1.04624	0.82288	0	0	0	0
Smp_068710	-0.001734	1	1	-738.399	-738.4	0.0001	1	1.11222	0.8474	0	0.0001	0	0
Smp_064870	0.003918	1	0.95009	-2601.64	-2601.64	0.80121	1	0.0001	1.45402	0	0	0	0.0001
Smp_213220	0.000794	1	0.97752	-2446.61	-2446.61	0.0001	1	0.0001	0.0001	0	0.0001	0	0.0001
Smp_125360	0.000652	1	0.979629	-2607.32	-2607.32	0.83922	1	0.24404	0.0001	0	0	0	0
Smp_051080	-6e-05	1	1	-811.659	-811.659	0.80581	1	1.07552	0.9486	0	0	0	0
Smp_128220	4.8e-05	1	0.994472	-1114.17	-1114.17	1.11765	1	0.86333	0.82843	0	0	0	0
Smp_082420	0.000934	1	0.975619	-1149.63	-1149.63	1.02823	1	0.33585	0.0001	0	0	0	0
Smp_128730	0.000102	1	0.991942	-2649.82	-2649.82	34.6259	1	0.42286	1.58388	0	0	0	0
Smp_123280	-3.4e-05	1	1	-1985.99	-1985.99	0.0001	1	0.0001	1.44179	0	0.0001	0	0.0001
Smp_153140	0.06491	1	0.798897	-16624.6	-16624.5	0.87209	1	0.0001	0.0001	0	0	0	0.0001
Smp_150530	0.000604	1	0.980393	-231.853	-231.852	1.0461	1	1.08578	1.14913	0	0	0	0
Smp_179630	-0.001446	1	1	-658.016	-658.017	0.0001	1	1.03942	1.00298	0	0.0001	0	0
Smp_154490	-4e-05	1	1	-6155.32	-6155.32	44.3962	1	27.3208	12.9608	0	0	0	0
Smp_204380	-5.6e-05	1	1	-1003.7	-1003.7	0.81938	1	1.04584	1.01729	0	0	0	0
Smp_158170	-0.001342	1	1	-1186.76	-1186.76	0.0001	1	33.7448	0.0001	0	0.0001	0	0
Smp_168790	0.000408	1	0.983885	-366.262	-366.262	0.47022	1	0.12623	0.0001	0	0	0	0
Smp_009800	-0.004222	1	1	-2534.18	-2534.18	0.0001	1	0.84403	0.81312	0	0.0001	0	0
Smp_104070	-0.00149	1	1	-512.828	-512.829	0.0001	1	0.84144	1.12449	0	0.0001	0	0
Smp_127030	-0.000326	1	1	-2882.78	-2882.78	38.7638	1	0.91331	0.97811	0	0	0	0
Smp_079410	0.005462	1	0.941086	-3243.61	-3243.61	0.85049	1	0.0001	1.59795	0	0	0	0.0001
Smp_029950	-2.8e-05	1	1	-378.311	-378.311	0.82537	1	1.15747	0.83486	0	0	0	0
Smp_167140	-9.2e-05	1	1	-1681.51	-1681.51	0.85645	1	1.15581	1.03334	0	0	0	0
Smp_153030	0.003302	1	0.954176	-1861.72	-1861.72	0.18258	1	0.0001	1.31099	0	0	0	0.0001
Smp_019430	0.001434	1	0.969793	-1159.17	-1159.17	0.0001	1	0.0001	1.46357	0	0.0001	0	0.0001
Smp_094770	-2e-05	1	1	-574.182	-574.182	0.87667	1	1.06232	0.89675	0	0	0	0
Smp_157370	-0.002206	1	1	-1749.66	-1749.66	0.0001	1	0.84821	0.83414	0	0.0001	0	0
Smp_153850	4.2e-05	1	0.994829	-1279.52	-1279.52	999	1	569.833	51.222	0	0	0	0
Smp_188900	-6.943	1	1	-478.91	-482.382	999	1	999	999	0.0261	0.0032	0.0232	0
Smp_078090	4e-05	1	0.994954	-1087.07	-1087.07	1.17886	1	0.95447	0.92263	0	0	0	0
Smp_075060	0.002322	1	0.961567	-1563.35	-1563.35	24.0401	1	0.0001	0.0001	0	0	0	0.0001
Smp_190520	-1e-05	1	1	-269.44	-269.44	0.98316	1	0.82672	1.02857	0	0	0	0
Smp_070360	1.6e-05	1	0.996808	-1744.51	-1744.51	0.99088	1	0.97353	1.05116	0	0	0	0
Smp_168860	0.001098	1	0.973566	-846.727	-846.726	0.67432	1	0.0001	0.0001	0	0	0	0.0001
Smp_074330	0.001296	1	0.971282	-655.085	-655.085	0.53585	1	0.92845	0.85521	0	0	0	0
Smp_045410	0.002742	1	0.958239	-1449.62	-1449.62	0.83795	1	0.0001	1.46554	0	0	0	0.0001
Smp_158350	-4.6e-05	1	1	-1262.58	-1262.58	1.03677	1	0.83765	0.8073	0	0	0	0
Smp_149720	0.000188	1	0.98906	-860.019	-860.019	0.0001	1	0.0001	0.0001	0	0.0001	0	0.0001
Smp_149230	0.00072	1	0.978593	-2196.05	-2196.05	0.0001	1	0.0001	0.0001	0	0.0001	0	0.0001
Smp_132020	0.00044	1	0.983265	-2619.7	-2619.7	1.03973	1	11.6838	18.9035	0	0	0	0
Smp_181180	4e-05	1	0.994954	-1113.29	-1113.29	0.91479	1	0.82445	0.82014	0	0	0	0
Smp_123860	-0.007116	1	1	-3396.46	-3396.46	0.0001	1	30.8357	0.0001	0	0.0001	0	0
Smp_123570	-3.2e-05	1	1	-1510.78	-1510.78	0.90369	1	1.11334	0.98488	0	0	0	0
Smp_200890	0.000166	1	0.98972	-449.278	-449.278	0.0001	1	0.0001	0.0001	0	0.0001	0	0.0001
Smp_197750	-4e-06	1	1	-170.81	-170.81	0.96996	1	0.91245	1.02706	0	0	0	0
Smp_182470	-2e-06	1	1	-55.9916	-55.9916	0.87372	1	0.83628	1.16509	0	0	0	0
Smp_187480	-6e-06	1	1	-545.204	-545.204	1.06586	1	1.19852	1.01176	0	0	0	0
Smp_136850	0.000146	1	0.990359	-707.38	-707.38	1.15206	1	0.81147	1.8904	0	0	0	0
Smp_087070	0.001208	1	0.972274	-293.495	-293.495	1.14944	1	0.0001	0.0001	0	0	0	0.0001
Smp_125130	0.005478	1	0.941	-1669.7	-1669.69	1.19865	1	0.0001	0.0001	0	0	0	0.0001
Smp_199870	-9e-05	1	1	-751.104	-751.104	41.9798	1	0.66387	1.09032	0	0	0	0
Smp_125420	-3.4e-05	1	1	-2436.64	-2436.64	0.87799	1	0.93213	0.86721	0	0	0	0
Smp_046680	-9.4e-05	1	1	-1741.08	-1741.08	0.78051	1	1.04854	0.86462	0	0	0	0
Smp_007180	-5.4e-05	1	1	-4500.27	-4500.27	0.92764	1	1.01595	1.01741	0	0	0	0
Smp_203510	21.8234	1	2.98927e-06	-278.72	-267.808	999	1	0.0001	0.0001	0.038	0.0055	0	0.1309
Smp_011690	-0.001214	1	1	-790.455	-790.456	0.0001	1	0.72643	0.76065	0	0.0001	0	0
Smp_166230	-6e-06	1	1	-620.167	-620.167	0.0001	1	0.0001	1.45538	0	0.0001	0	0.0001
Smp_181040	-0.0056	1	1	-2600.27	-2600.27	0.0001	1	0.95948	0.99324	0	0.0001	0	0
Smp_166540	-4.8e-05	1	1	-1518.8	-1518.8	0.90354	1	0.96604	1.18069	0	0	0	0
Smp_060910	6e-06	1	0.998046	-327.439	-327.439	1.18855	1	1.02321	0.87434	0	0	0	0
Smp_173280	5.2e-05	1	0.994246	-1629.57	-1629.57	1.10296	1	1.00036	0.85101	0	0	0	0
Smp_161010	-0.000624	1	1	-6674.29	-6674.29	0.0001	1	0.0001	2.1328	0	0.0001	0	0.0001
Smp_193740	2e-06	1	0.998872	-307.995	-307.995	0.82191	1	0.92334	0.81469	0	0	0	0
Smp_061390	6e-06	1	0.998046	-1391.28	-1391.28	0.72959	1	0.97875	0.97899	0	0	0	0
Smp_200960	-2.8e-05	1	1	-769.001	-769.001	0.94093	1	1.08654	1.17271	0	0	0	0
Smp_141490	0.001774	1	0.966404	-694.887	-694.886	1.09545	1	0.0001	0.0001	0	0	0	0.0001
Smp_159400	-5.4e-05	1	1	-1228.51	-1228.51	0.91402	1	1.06433	0.91656	0	0	0	0
Smp_072440	0.00884	1	0.925092	-5026.04	-5026.03	1.28339	1	0.0001	5.09797	0	0	0	0.0001
Smp_145930	-0.004202	1	1	-1698.13	-1698.13	0.0001	1	14.3629	1.34238	0	0.0001	0	0
Smp_193330	-0.000162	1	1	-483.156	-483.156	0.0001	1	1.02353	0.83002	0	0.0001	0	0
Smp_148340	-6.6e-05	1	1	-455.335	-455.335	0.81154	1	1.13813	1.14425	0	0	0	0
Smp_143010	0.012762	1	0.910055	-3423.54	-3423.53	0.89879	1	0.0001	0.0001	0	0	0	0.0001
Smp_060620	0.0012	1	0.972366	-693.767	-693.767	0.45522	1	0.0001	1.94083	0	0	0	0.0001
Smp_202850	0.00011	1	0.991632	-750.232	-750.232	0.99628	1	0.58971	0.0001	0	0	0	0
Smp_144510	0.000206	1	0.988549	-2800.64	-2800.64	0.94764	1	0.51787	11.8884	0	0	0	0
Smp_051400	-1.6e-05	1	1	-336.414	-336.414	3.3116	1	1.11525	1.12967	0	0	0	0
Smp_004980	-3.4e-05	1	1	-656.817	-656.817	0.53614	1	1.0864	1.05933	0	0	0	0
Smp_000600	0.003046	1	0.955987	-2216.04	-2216.04	0.80264	1	0.0001	2.76038	0	0	0	0.0001
Smp_005050	-0.000978	1	1	-483.367	-483.367	0.0001	1	0.0001	0.0001	0	0.0001	0	0.0001
Smp_001000	0.000208	1	0.988493	-630.486	-630.485	1.10306	1	0.91862	0.0001	0	0	0	0
Smp_029160	0.00341	1	0.953434	-3011.07	-3011.07	1.03002	1	0.0001	1.34886	0	0	0	0.0001
Smp_208020	-0.002894	1	1	-2371.7	-2371.7	0.0001	1	1.13344	1.02524	0	0.0001	0	0
Smp_019890	0.002962	1	0.956597	-1010.71	-1010.71	0.9149	1	0.0001	0.0001	0	0	0	0.0001
Smp_147890	0.00198	1	0.964508	-7624.18	-7624.18	1.00333	1	1.842	0.0001	0	0	0	0
Smp_196930	0.002434	1	0.960652	-1014.54	-1014.53	1.02876	1	0.0001	2.6367	0	0	0	0.0001
Smp_141110	0.00257	1	0.959568	-972.962	-972.96	1.02689	1	0.0001	0.11476	0	0	0	0.0001
Smp_086030	-3.2e-05	1	1	-1126.2	-1126.2	0.0001	1	1.38133	0.0001	0	0.0001	0	0
Smp_035260	-2.2e-05	1	1	-1699.64	-1699.64	0.7732	1	1.02585	1.13796	0	0	0	0
Smp_174450	6.4e-05	1	0.993617	-1054.62	-1054.62	1.14902	1	0.84498	1.12081	0	0	0	0
Smp_141720	1.4e-05	1	0.997015	-1906.65	-1906.65	1.16441	1	1.46244	0.2638	0	0	0	0
Smp_130460	0.00947	1	0.922477	-3240.01	-3240.01	0.92767	1	0.0001	0.0001	0	0	0	0.0001
Smp_150550	8.8e-05	1	0.992515	-2197.52	-2197.52	0.94353	1	0.85086	0.98275	0	0	0	0
Smp_082790	0.004184	1	0.948426	-1935.37	-1935.37	0.89729	1	0.0001	0.0001	0	0	0	0.0001
Smp_032280	-0.000206	1	1	-5009.29	-5009.29	0.8017	1	1.14907	1.11019	0	0	0	0
Smp_176670	0.003528	1	0.952636	-2336.85	-2336.85	1.0623	1	0.0001	0.4623	0	0	0	0.0001
Smp_165040	0.000332	1	0.985463	-1281.78	-1281.78	0.89197	1	0.89145	0.0001	0	0	0	0
Smp_175850	0.000608	1	0.980328	-1000.13	-1000.13	1.11904	1	0.08443	0.63607	0	0	0	0
Smp_126950	-5.4e-05	1	1	-371.842	-371.842	1.40863	1	1.0908	1.02741	0	0	0	0
Smp_052810	-2.4e-05	1	1	-1579.3	-1579.3	0.99152	1	1.08108	1.13195	0	0	0	0
Smp_147090	8e-06	1	0.997743	-1027.64	-1027.64	1.08941	1	0.95583	1.18416	0	0	0	0
Smp_147760	-0.008778	1	1	-6281.74	-6281.75	0.0001	1	1.14219	1.10702	0	0.0001	0	0
Smp_133840	0.005486	1	0.940957	-4439.87	-4439.87	1.19783	1	0.0001	0.51766	0	0	0	0.0001
Smp_185620	6e-06	1	0.998046	-479.805	-479.805	1.1488	1	1.08514	1.16642	0	0	0	0
Smp_160270	0.000186	1	0.989119	-1923.05	-1923.05	0.82288	1	0.61672	0.63454	0	0	0	0
Smp_137810	0.000322	1	0.985683	-922.296	-922.296	146.259	1	0.73863	0.0001	0	0	0	0
Smp_054240	0.001436	1	0.969772	-666.474	-666.473	0.0001	1	0.0001	0.0001	0	0.0001	0	0.0001
Smp_152950	0.001014	1	0.974597	-401.037	-401.037	1.1093	1	0.0001	0.0001	0	0	0	0.0001
Smp_191110	-15.8976	1	1	-224.043	-231.992	0.0001	1	999	999	0.0067	0.1153	0.0467	0
Smp_032750	-8e-06	1	1	-843.973	-843.973	0.0001	1	0.0001	1.20789	0	0.0001	0	0.0001
Smp_000970	0.001232	1	0.972	-338.948	-338.947	1.01305	1	0.0001	0.0001	0	0	0	0.0001
Smp_210220	0.001208	1	0.972274	-862.98	-862.98	0.96077	1	0.0001	1.00286	0	0	0	0.0001
Smp_171450	0.000392	1	0.984204	-3297.23	-3297.23	1.09519	1	0.66681	0.56411	0	0	0	0
Smp_098840	-8.8e-05	1	1	-1665.47	-1665.47	0.82254	1	1.02672	0.81012	0	0	0	0
Smp_067140	-4e-06	1	1	-808.197	-808.197	1.00665	1	1.14987	1.03861	0	0	0	0
Smp_212840	-9e-05	1	1	-1473.67	-1473.67	13.4347	1	0.84702	0.51473	0	0	0	0
Smp_165950	0.000284	1	0.986554	-1544.01	-1544.01	1.08057	1	1.05476	0.0001	0	0	0	0
Smp_212510	-1.2e-05	1	1	-1335.68	-1335.68	0.96213	1	1.03891	1.12772	0	0	0	0
Smp_155450	0.00055	1	0.98129	-3965.62	-3965.62	1.1977	1	0.59046	1.53295	0	0	0	0
Smp_035390	-7.8e-05	1	1	-2803.05	-2803.05	1.11532	1	1.3119	0.37977	0	0	0	0
Smp_165220	-0.004598	1	1	-1996.24	-1996.24	0.91266	1	1.08111	1.02823	0	0	0	0
Smp_177060	-0.004364	1	1	-2709.36	-2709.36	0.0001	1	0.90918	1.0049	0	0.0001	0	0
Smp_156180	0.015376	1	0.901315	-3823.88	-3823.87	1.00196	1	0.0001	0.0001	0	0	0	0.0001
Smp_169010	0.004052	1	0.949245	-1583.56	-1583.56	0.8953	1	0.0001	0.0001	0	0	0	0.0001
Smp_076490	9.6e-05	1	0.992182	-1140.64	-1140.64	1.10533	1	0.82716	0.9345	0	0	0	0
Smp_030280	-0.001782	1	1	-911.626	-911.626	0.0001	1	0.09753	0.0001	0	0.0001	0	0
Smp_128500	3.2e-05	1	0.995487	-825.322	-825.322	1.18616	1	0.95718	0.82321	0	0	0	0
Smp_098710	2.4e-05	1	0.996091	-1676.16	-1676.16	0.76723	1	0.80414	0.91187	0	0	0	0
Smp_118970	0.00089	1	0.9762	-1747.84	-1747.84	1.13912	1	0.33565	0.0001	0	0	0	0
Smp_175270	0.00111	1	0.973422	-2485.58	-2485.58	0.87131	1	0.14669	1.0799	0	0	0	0
Smp_053140	0.00043	1	0.983456	-1838.28	-1838.28	0.0001	1	0.0001	0.0001	0	0.0001	0	0.0001
Smp_063390	0.001796	1	0.966196	-1142.91	-1142.91	0.0001	1	0.86946	0.91226	0	0.0001	0	0
Smp_151970	0.003416	1	0.953393	-1296.94	-1296.94	0.6589	1	0.0001	2.66865	0	0	0	0.0001
Smp_073510	0.003054	1	0.955929	-1290.09	-1290.09	0.0001	1	0.97536	0.82481	0	0.0001	0	0
Smp_049170	5.8e-05	1	0.993924	-510.297	-510.297	4.5272	1	1.5293	0.0001	0	0	0	0
Smp_009030	0.005068	1	0.943247	-3365.4	-3365.4	1.04987	1	0.0001	0.13408	0	0	0	0.0001
Smp_089920	-1.2e-05	1	1	-656.031	-656.031	39.6868	1	12.3735	7.33404	0	0	0	0
Smp_210240	7.8e-05	1	0.992953	-630.981	-630.981	0.8951	1	0.65768	0.8135	0	0	0	0
Smp_151750	-0.000212	1	1	-2516.82	-2516.82	0.74734	1	1.12575	1.08225	0	0	0	0
Smp_155980	0.00423	1	0.948143	-781.721	-781.719	0.45745	1	0.0001	1.46774	0	0	0	0.0001
Smp_131220	-0.006628	1	1	-6921.3	-6921.3	0.0001	1	0.0001	0.4751	0	0.0001	0	0.0001
Smp_152400	-0.008644	1	1	-3028.15	-3028.16	0.0001	1	0.84721	0.83386	0	0.0001	0	0
Smp_210790	0.001108	1	0.973446	-934.674	-934.673	0.8394	1	0.0001	0.99444	0	0	0	0
Smp_079770	-3.4e-05	1	1	-1918.75	-1918.75	0.77423	1	1.03748	0.83653	0	0	0	0
Smp_149380	-0.001198	1	1	-1878.68	-1878.68	0.0001	1	0.85972	1.01201	0	0.0001	0	0
Smp_156760	-8.4e-05	1	1	-605.574	-605.574	349.676	1	0.88564	0.80023	0	0	0	0
Smp_189990	1.4e-05	1	0.997015	-348.947	-348.947	1.15039	1	0.91622	0.90631	0	0	0	0
Smp_013360	1e-05	1	0.997477	-1220.98	-1220.98	1.43729	1	1.1466	1.10376	0	0	0	0
Smp_187170	5e-05	1	0.994358	-345.206	-345.206	0.95076	1	28.0103	10.1206	0	0	0	0
Smp_157580	0.000574	1	0.980886	-238.596	-238.595	0.88325	1	0.0001	0.0001	0	0	0	0.0001
Smp_035930	0	1	1	-438.859	-438.859	1.02823	1	0.97775	0.86482	0	0	0	0
Smp_161900	-0.003994	1	1	-1473.16	-1473.16	0.0001	1	0.93474	0.93312	0	0.0001	0	0
Smp_143730	-0.003656	1	1	-5463.97	-5463.97	0.0001	1	0.0001	0.91955	0	0.0001	0	0.0001
Smp_139210	0.00792	1	0.929086	-2655.89	-2655.89	0.88369	1	0.0001	0.99711	0	0	0	0.0001
Smp_135940	-0.000616	1	1	-312.269	-312.269	0.0001	1	0.81456	0.8396	0	0.0001	0	0
Smp_031220	-0.002548	1	1	-1522.52	-1522.52	0.90204	1	0.0001	0.72492	0	0	0	0.0001
Smp_129900	0.000248	1	0.987435	-1922.1	-1922.1	18.7824	1	0.77628	0.0001	0	0	0	0
Smp_132230	7.4e-05	1	0.993136	-1519.83	-1519.83	0.95977	1	0.80669	1.10668	0	0	0	0
Smp_064460	1.4e-05	1	0.997015	-381.225	-381.225	0.98728	1	1.28574	1.13163	0	0	0	0
Smp_178480	0.000492	1	0.982304	-771.925	-771.925	0.0001	1	0.87546	0.86271	0	0.0001	0	0
Smp_171170	0.000368	1	0.984695	-4456.71	-4456.71	0.82762	1	0.68233	0.34144	0	0	0	0
Smp_069670	0.005132	1	0.94289	-2565.16	-2565.16	1.07622	1	0.0001	0.0001	0	0	0	0.0001
Smp_123670	0.00161	1	0.967994	-1771.13	-1771.13	0.0001	1	1.14615	1.04117	0	0.0001	0	0
Smp_136550	0.010746	1	0.917437	-5073.34	-5073.34	0.92835	1	0.0001	0.0001	0	0	0	0.0001
Smp_098330	0.000574	1	0.980886	-604.623	-604.622	1.19036	1	0.0001	2.16455	0	0	0	0.0001
Smp_126070	0.001094	1	0.973614	-974.447	-974.446	1.15495	1	0.0001	0.0001	0	0	0	0.0001
Smp_163500	0.000156	1	0.990035	-2394.22	-2394.22	1.1831	1	0.92169	0.83588	0	0	0	0
Smp_127700	-0.00064	1	1	-1096.1	-1096.1	0.12466	1	1.02985	0.9097	0	0	0	0
Smp_056240	-4.6e-05	1	1	-1641.43	-1641.43	0.83627	1	1.00685	1.09556	0	0	0	0
Smp_083940	-0.00193	1	1	-1541.89	-1541.89	0.0001	1	1.13948	0.88807	0	0.0001	0	0
Smp_125960	0.000254	1	0.987284	-8059.19	-8059.19	91.3487	1	0.6197	1.62992	0	0	0	0
Smp_090100	-0.000102	1	1	-2243.02	-2243.02	1.00724	1	1.14252	1.07542	0	0	0	0
Smp_176770	0.007848	1	0.929409	-11901.4	-11901.4	0.0001	1	0.82883	1.04329	0	0.0001	0	0
Smp_214210	0.016472	1	0.897877	-3311.67	-3311.66	0.67732	1	0.0001	0.13716	0	0	0	0.0001
Smp_129630	-0.000186	1	1	-2327.17	-2327.18	0.86768	1	1.07479	1.01528	0	0	0	0
Smp_164550	-4e-06	1	1	-255.944	-255.944	0.90549	1	1.09512	0.85483	0	0	0	0
Smp_109340	0.000248	1	0.987435	-1302.92	-1302.92	0.0001	1	0.0001	0.0001	0	0	0	0.0001
Smp_203410	0.00014	1	0.99056	-1027.82	-1027.82	1.11349	1	0.88104	0.90904	0	0	0	0
Smp_123490	0.000202	1	0.98866	-1138.94	-1138.94	0.94241	1	0.69041	0.0001	0	0	0	0
Smp_178730	0.001466	1	0.969458	-3172.32	-3172.32	0.93493	1	0.0001	0.0001	0	0	0	0.0001
Smp_089840	0.469542	1	0.493198	-552.238	-552.003	999	1	999	999	0.0198	0.0027	0.0205	0
Smp_202530	-0.000588	1	1	-210.856	-210.856	0.0001	1	0.88865	1.02454	0	0	0	0
Smp_069900	0	1	1	-866.011	-866.011	1.13046	1	1.09695	1.1304	0	0	0	0
Smp_182040	0	1	1	-196.447	-196.447	1.02628	1	1.03722	1.20249	0	0	0	0
Smp_078420	-7.4e-05	1	1	-1133.82	-1133.82	0.85052	1	1.17019	0.8944	0	0	0	0
Smp_203720	0.00104	1	0.974273	-519.411	-519.411	0.80864	1	0.0001	1.00009	0	0	0	0.0001
Smp_008545	-2.2e-05	1	1	-2204.28	-2204.28	1.06438	1	1.12837	1.00747	0	0	0	0
Smp_046800	0.00131	1	0.971128	-490.661	-490.661	0.93462	1	0.0001	0.0001	0	0	0	0.0001
Smp_154800	5.6e-05	1	0.994029	-1539.68	-1539.68	1.17413	1	0.85204	0.84561	0	0	0	0
Smp_168650	0.010392	1	0.918803	-9037.75	-9037.75	1.1751	1	0.0001	1.29619	0	0	0	0.0001
Smp_142060	0.0011	1	0.973542	-1057.68	-1057.68	0.0001	1	0.0001	0.0001	0	0.0001	0	0.0001
Smp_043120	0.000884	1	0.976281	-637.574	-637.574	0.08638	1	0.0001	0.0001	0	0	0	0.0001
Smp_149000	-0.000376	1	1	-2877.02	-2877.02	7.34683	1	0.93966	1.86406	0	0	0	0
Smp_148600	-9.4e-05	1	1	-2288.77	-2288.77	6.24121	1	0.0001	0.0001	0	0	0	0.0001
Smp_141260	-2.4e-05	1	1	-461.344	-461.344	0.90477	1	1.06047	0.80741	0	0	0	0
Smp_198030	-4e-06	1	1	-74.2519	-74.2519	1.03526	1	1.19831	1.15752	0	0	0	0
Smp_153460	-0.00281	1	1	-1638.16	-1638.16	0.0001	1	0.0001	1.3257	0	0.0001	0	0.0001
Smp_145580	4e-05	1	0.994954	-1430	-1430	1.08304	1	3.41794	1.8661	0	0	0	0
Smp_071770	0.00761	1	0.930484	-3049.21	-3049.21	0.88796	1	0.0001	0.0001	0	0	0	0.0001
Smp_026630	-1.2e-05	1	1	-1404.56	-1404.56	0.95483	1	1.05031	1.19043	0	0	0	0
Smp_194270	-6.6e-05	1	1	-1444.84	-1444.84	4.58235	1	0.94975	0.84395	0	0	0	0
Smp_176580	0.02279	1	0.880004	-6061.79	-6061.78	0.68619	1	0.0001	0.0001	0	0	0	0.0001
Smp_188710	0.000104	1	0.991863	-321.885	-321.885	1.08892	1	0.3907	0.82349	0	0	0	0
Smp_176190	1.8e-05	1	0.996615	-485.032	-485.032	0.95334	1	1.18323	0.85085	0	0	0	0
Smp_059150	4.4e-05	1	0.994707	-2903.45	-2903.45	1.1977	1	1.06953	1.11109	0	0	0	0
Smp_154410	7e-05	1	0.993324	-1182.17	-1182.17	1.03341	1	0.0001	0.0001	0	0	0	0.0001
Smp_022740	0.003276	1	0.954357	-806.464	-806.462	0.87891	1	0.0001	0.0001	0	0	0	0.0001
Smp_162100	0.000464	1	0.982814	-3767.22	-3767.22	0.8405	1	0.71097	2.41012	0	0	0	0
Smp_144720	-2.8e-05	1	1	-1518.85	-1518.85	0.59538	1	1.16474	0.35519	0	0	0	0
Smp_068500	-0.003442	1	1	-1516.66	-1516.66	0.0001	1	1.14793	1.12274	0	0.0001	0	0
Smp_125630	-0.000188	1	1	-3784.62	-3784.62	0.5178	1	0.55471	1.23469	0	0	0	0
Smp_173870	0.003674	1	0.951667	-2243.32	-2243.31	1.14951	1	0.0001	0.0001	0	0	0	0.0001
Smp_202230	8e-06	1	0.997743	-301.29	-301.29	1.06239	1	1.02279	0.87796	0	0	0	0
Smp_196690	7.6e-05	1	0.993044	-1714.55	-1714.55	1.06178	1	0.79111	1.03002	0	0	0	0
Smp_196160	-7.8e-05	1	1	-1113.44	-1113.44	0.78039	1	1.07893	1.10955	0	0	0	0
Smp_173700	0.002954	1	0.956656	-5098.64	-5098.64	1.07327	1	0.76946	0.0001	0	0	0	0
Smp_124610	0.000586	1	0.980687	-1694.74	-1694.74	0.0001	1	0.0001	2.37839	0	0.0001	0	0.0001
Smp_167550	0.004974	1	0.943775	-2235.73	-2235.73	0.47622	1	0.0001	0.0001	0	0	0	0.0001
Smp_020920	-2.8e-05	1	1	-1344.07	-1344.07	0.83197	1	1.04117	1.03177	0	0	0	0
Smp_213770	5e-05	1	0.994358	-1311.66	-1311.66	1.14816	1	1.04065	1.01569	0	0	0	0
Smp_192350	3.55763	1	0.0592724	-84.1423	-82.3635	0.0001	1	0.0001	0.0001	0.0183	0.5782	0.0001	0.6721
Smp_124940	-0.000682	1	1	-629.068	-629.068	0.0001	1	1.00124	0.92914	0	0.0001	0	0
Smp_203180	4e-06	1	0.998404	-380.679	-380.679	1.02338	1	0.96369	1.08527	0	0	0	0
Smp_128150	0.008984	1	0.924486	-3602.82	-3602.82	0.98289	1	1.01062	0.0001	0	0	0	0
Smp_121130	2e-05	1	0.996432	-1197.5	-1197.5	1.1772	1	1.11071	0.8844	0	0	0	0
Smp_166680	-0.00364	1	1	-1887.33	-1887.33	0.0001	1	1.21465	0.17916	0	0.0001	0	0
Smp_166930	6e-06	1	0.998046	-742.846	-742.846	0.91659	1	0.88774	1.05862	0	0	0	0
Smp_176990	0.003996	1	0.949596	-1987.76	-1987.76	240.436	1	0.0001	0.0001	0	0	0	0.0001
Smp_172470	-0.003268	1	1	-2136.29	-2136.3	0.0001	1	0.43199	1.74755	0	0.0001	0	0
Smp_136330	0.002298	1	0.961766	-5214.53	-5214.52	0.0001	1	0.56749	4.17608	0	0.0001	0	0
Smp_091650	0.004744	1	0.945088	-4003.56	-4003.56	0.89071	1	0.0001	0.37568	0	0	0	0.0001
Smp_158720	0.003254	1	0.95451	-2579.89	-2579.89	0.0001	1	0.0001	0.0001	0	0.0001	0	0.0001
Smp_136440	-0.007176	1	1	-2031.13	-2031.14	0.0001	1	1.11702	0.91152	0	0.0001	0	0
Smp_087440	0.002408	1	0.960862	-1569.64	-1569.64	1.0875	1	0.0001	1.45005	0	0	0	0.0001
Smp_009630	-9.4e-05	1	1	-4149.84	-4149.84	0.86244	1	0.91255	1.1041	0	0	0	0
Smp_035470	0.000446	1	0.983151	-1714.83	-1714.83	1.07094	1	0.37154	2.70599	0	0	0	0
Smp_088990	2.6e-05	1	0.995932	-1666.4	-1666.4	1.07871	1	1.12162	0.82529	0	0	0	0
Smp_065170	-0.000492	1	1	-771.709	-771.709	305.692	1	1.03027	0.88293	0	0	0	0
Smp_202050	1.6e-05	1	0.996808	-271.235	-271.235	0.86601	1	0.44142	1.54209	0	0	0	0
Smp_167880	4.8e-05	1	0.994472	-2179.49	-2179.49	1.05956	1	0.87443	0.9166	0	0	0	0
Smp_167330	0.000142	1	0.990492	-1320.13	-1320.13	1.06923	1	0.8204	1.81458	0	0	0	0
Smp_174840	-0.000932	1	1	-684.236	-684.236	0.0001	1	0.02213	7.52093	0	0.0001	0	0
Smp_166060	0.001912	1	0.965122	-1377.14	-1377.14	1.06101	1	0.0001	0.0001	0	0	0	0.0001
Smp_064860	6e-05	1	0.99382	-1251.03	-1251.03	1.11268	1	0.93529	1.04688	0	0	0	0
Smp_199250	3e-05	1	0.99563	-425.54	-425.54	1.11313	1	0.70642	0.77573	0	0	0	0
Smp_144180	6e-06	1	0.998046	-11736	-11736	0.58714	1	0.9044	0.85559	0	0	0	0
Smp_010000	7.2193	1	0.00721237	-130.738	-127.128	999	1	999	999	0.0942	0.0126	0.1184	0.0001
Smp_154110	-0.002912	1	1	-1095.5	-1095.5	0.88859	1	0.93669	0.8834	0	0	0	0
Smp_010550	0.001724	1	0.96688	-649.677	-649.676	0.85836	1	0.0001	0.0001	0	0	0	0.0001
Smp_104870	0.004486	1	0.9466	-1670.89	-1670.88	1.14461	1	20.4732	15.6678	0	0	0	0
Smp_149910	-0.002304	1	1	-7938.04	-7938.04	65.7815	1	1.06344	0.89265	0	0	0	0
Smp_009550	-1.6e-05	1	1	-3480.52	-3480.52	0.95954	1	0.95635	1.09255	0	0	0	0
Smp_161480	0.007062	1	0.933028	-4052.85	-4052.85	0.86414	1	0.0001	1.20361	0	0	0	0.0001
Smp_061250	0.000308	1	0.985998	-1638.54	-1638.54	1.18031	1	0.0001	0.0001	0	0	0	0.0001
Smp_065280	-0.000998	1	1	-439.732	-439.732	0.0001	1	1.08667	1.11376	0	0.0001	0	0
Smp_096500	3.08966	1	0.0787914	-452.619	-451.074	0.0001	1	0.0001	0.0001	0.003	0.0747	0	0.086
Smp_137680	-0.005642	1	1	-5361.3	-5361.31	0.0001	1	1.12252	1.0379	0	0.0001	0	0
Smp_007640	0.000228	1	0.987953	-3840.56	-3840.56	1.08405	1	0.84178	1.07355	0	0	0	0
Smp_054740	0.001386	1	0.970302	-1300.95	-1300.95	0.0001	1	1.10811	0.96752	0	0.0001	0	0
Smp_150960	0.000132	1	0.990833	-2659.47	-2659.47	0.82213	1	0.10752	12.7549	0	0	0	0
Smp_028490	-1.2e-05	1	1	-1266.71	-1266.71	1.03895	1	1.09873	0.94158	0	0	0	0
Smp_004040	-0.00352	1	1	-1629.58	-1629.58	0.0001	1	0.99838	0.97831	0	0.0001	0	0
Smp_140350	-0.001534	1	1	-637.541	-637.542	0.95144	1	0.75986	0.96567	0	0	0	0
Smp_199780	1.4e-05	1	0.997015	-124.365	-124.365	0.96459	1	1.19922	1.0018	0	0	0	0
Smp_004510	6e-06	1	0.998046	-572.723	-572.723	0.86397	1	0.85067	0.99268	0	0	0	0
Smp_139760	0.003572	1	0.952342	-2629.81	-2629.81	0.0001	1	0.0001	0.0001	0	0.0001	0	0.0001
Smp_175460	0.010706	1	0.91759	-5139.98	-5139.97	1.15647	1	0.0001	0.04676	0	0	0	0.0001
Smp_021980	-0.006896	1	1	-4076.03	-4076.03	0.0001	1	0.0001	0.0001	0	0.0001	0	0.0001
Smp_151560	0.001384	1	0.970324	-3232.33	-3232.33	1.02933	1	0.69243	0.0001	0	0	0	0
Smp_073210	0.003882	1	0.950319	-1323.92	-1323.91	1.14114	1	0.0001	0.96931	0	0	0	0.0001
Smp_198870	0.00624	1	0.937038	-4534.78	-4534.77	0.89152	1	0.0001	0.58249	0	0	0	0.0001
Smp_200570	-3.6e-05	1	1	-640.806	-640.806	0.83137	1	1.15214	1.14528	0	0	0	0
Smp_157880	-0.00203	1	1	-1954.64	-1954.64	0.0001	1	0.89284	1.08462	0	0.0001	0	0
Smp_153500	0.00837	1	0.927105	-6036.33	-6036.33	0.95766	1	0.0001	0.78195	0	0	0	0.0001
Smp_137310	1.4e-05	1	0.997015	-736.348	-736.348	0.93489	1	0.89225	0.95715	0	0	0	0
Smp_023160	0.00107	1	0.973905	-474.456	-474.455	0.85181	1	0.0001	0.0001	0	0	0	0.0001
Smp_066150	-0.004542	1	1	-1274.78	-1274.78	0.0001	1	0.77649	0.0001	0	0.0001	0	0
Smp_081720	-0.00215	1	1	-1096.21	-1096.21	0.0001	1	37.3981	9.51553	0	0.0001	0	0
Smp_130630	0.000688	1	0.979074	-631.581	-631.581	1.17248	1	0.0001	0.0001	0	0	0	0.0001
Smp_213410	0.007208	1	0.932341	-3150.15	-3150.15	1.18702	1	0.0001	0.0001	0	0	0	0.0001
Smp_175640	0.005156	1	0.942757	-3430.48	-3430.48	5.71458	1	0.0001	0.0001	0	0	0	0.0001
Smp_053800	0.003364	1	0.953749	-1310.49	-1310.49	1.19981	1	0.0001	0.83631	0	0	0	0.0001
Smp_028670	0.002194	1	0.962641	-1012.16	-1012.16	0.90943	1	0.0001	1.48865	0	0	0	0.0001
Smp_187360	-0.001748	1	1	-1047.44	-1047.44	0.0001	1	1.02522	1.18246	0	0.0001	0	0
Smp_053550	7e-05	1	0.993324	-960.363	-960.363	3.66762	1	24.001	0.0001	0	0	0	0
Smp_027910	2e-05	1	0.996432	-2082.64	-2082.64	0.93779	1	0.96533	0.91119	0	0	0	0
Smp_061870	0.000148	1	0.990294	-1094.98	-1094.98	1.18837	1	0.80879	1.50478	0	0	0	0
Smp_151690	0.000724	1	0.978534	-546.72	-546.72	0.92742	1	0.0001	0.01642	0	0	0	0.0001
Smp_064600	-0.001918	1	1	-696.061	-696.062	0.0001	1	1.11989	0.81055	0	0.0001	0	0
Smp_170030	0.004382	1	0.947221	-1278.94	-1278.94	0.17959	1	0.0001	0.53965	0	0	0	0.0001
Smp_068780	8e-05	1	0.992864	-3044.38	-3044.38	1.02251	1	0.868	0.9374	0	0	0	0
Smp_137170	-0.000878	1	1	-4632.21	-4632.21	68.8786	1	0.88852	1.15086	0	0	0	0
Smp_016890	4e-06	1	0.998404	-984.108	-984.108	0.83785	1	0.8551	0.80644	0	0	0	0
Smp_169220	-1.6e-05	1	1	-265.038	-265.038	1.02681	1	1.10987	0.97008	0	0	0	0
Smp_200750	-2e-06	1	1	-216.44	-216.44	0.83025	1	1.01331	0.92969	0	0	0	0
Smp_099670	0.003914	1	0.950115	-1798.78	-1798.77	1.1161	1	0.0001	6.76696	0	0	0	0.0001
Smp_211320	0.001258	1	0.971706	-1973.88	-1973.88	1.11835	1	0.0001	0.0001	0	0	0	0.0001
Smp_066730	-8e-06	1	1	-410.275	-410.275	0.97273	1	1.06606	0.82527	0	0	0	0
Smp_105050	0.002614	1	0.959224	-764.424	-764.423	0.93161	1	0.0001	0.0001	0	0	0	0.0001
Smp_095350	-0.00197	1	1	-1309.1	-1309.11	0.0001	1	0.96254	1.08602	0	0.0001	0	0
Smp_165560	2.2e-05	1	0.996258	-978.552	-978.552	0.98542	1	0.81032	1.18604	0	0	0	0
Smp_147370	2.6e-05	1	0.995932	-983.683	-983.683	1.15591	1	0.95763	0.93814	0	0	0	0
Smp_005640	-0.000222	1	1	-1528.12	-1528.12	3.98107	1	0.93559	1.10946	0	0	0	0
Smp_001940	-2.2e-05	1	1	-1178.98	-1178.98	0.87453	1	1.18591	1.60682	0	0	0	0
Smp_045230	-0.015448	1	1	-2740.1	-2740.11	0.0001	1	0.84982	0.79038	0	0.0001	0	0
Smp_156510	0.000118	1	0.991333	-1592.6	-1592.6	1.30072	1	0.8208	2.73833	0	0	0	0
Smp_148980	-0.00017	1	1	-4277.96	-4277.96	0.0001	1	0.0001	6.32117	0	0.0001	0	0.0001
Smp_194860	1.6e-05	1	0.996808	-353.536	-353.536	1.18346	1	0.83183	1.05228	0	0	0	0
Smp_150610	0.001642	1	0.967677	-765.748	-765.747	0.86544	1	0.0001	0.42592	0	0	0	0.0001
Smp_134370	0.000946	1	0.975463	-1268.03	-1268.03	1.08416	1	0.0001	0.78614	0	0	0	0
Smp_115060	2e-06	1	0.998872	-655.382	-655.382	1.11368	1	1.01588	0.94801	0	0	0	0
Smp_012570	0.004036	1	0.949345	-3235.11	-3235.1	0.41463	1	0.0001	1.67584	0	0	0	0.0001
Smp_180800	0.000126	1	0.991044	-394.944	-394.944	0.84988	1	0.47337	1.55956	0	0	0	0
Smp_170690	0.005908	1	0.938732	-2270.7	-2270.7	0.0001	1	0.0001	0.0001	0	0	0	0.0001
Smp_068080	-4e-05	1	1	-551.328	-551.328	0.85175	1	1.1756	1.10069	0	0	0	0
Smp_124370	-0.005956	1	1	-3143.2	-3143.2	0.0001	1	1.06054	0.87225	0	0.0001	0	0
Smp_160420	-4e-06	1	1	-534.191	-534.191	1.14839	1	1.178	1.13311	0	0	0	0
Smp_198730	-6e-05	1	1	-3261.59	-3261.59	0.93087	1	1.02414	0.95792	0	0	0	0
Smp_091730	0.000522	1	0.981772	-666.524	-666.523	0.83218	1	0.0001	1.40573	0	0	0	0
Smp_138350	0.006314	1	0.936666	-3306.68	-3306.67	0.80434	1	0.0001	1.10148	0	0	0	0.0001
Smp_171610	0.000526	1	0.981702	-2461.35	-2461.35	0.84752	1	0.84354	0.0001	0	0	0	0
Smp_038510	0.000276	1	0.986745	-956.644	-956.644	1.35953	1	48.0235	0.0001	0	0	0	0
Smp_033760	0.004724	1	0.945203	-2259.69	-2259.69	1.13365	1	0.0001	2.48727	0	0	0	0.0001
Smp_012790	-3.6e-05	1	1	-600.302	-600.302	0.98399	1	0.91244	1.05329	0	0	0	0
Smp_176340	0.000274	1	0.986793	-2130.53	-2130.53	1.05889	1	372.949	34.867	0	0	0	0
Smp_176690	0.003158	1	0.955186	-2193.24	-2193.24	0.92673	1	0.0001	1.24986	0	0	0	0.0001
Smp_037860	0.000562	1	0.981087	-2189.82	-2189.82	1.01299	1	206.582	0.00097	0	0	0	0
Smp_145240	0.002222	1	0.962403	-1641.69	-1641.68	0.0001	1	0.81862	0.86221	0	0.0001	0	0
Smp_037640	-0.000654	1	1	-1633.92	-1633.92	0.95814	1	0.0001	0.71505	0	0	0	0.0001
Smp_162350	1.2e-05	1	0.997236	-695.647	-695.647	1.14247	1	1.04855	0.80941	0	0	0	0
Smp_006340	0.000204	1	0.988604	-734.852	-734.852	0.0001	1	0.0001	0.0001	0	0.0001	0	0.0001
Smp_186180	2.3605	1	0.124443	-482.887	-481.707	0.0001	1	0.0001	0.0001	0.0029	0.0502	0	0.0567
Smp_170960	0.000178	1	0.989355	-2765.32	-2765.32	0.56222	1	0.50019	0.65289	0	0	0	0
Smp_196040	-6.8e-05	1	1	-1614	-1614	0.90959	1	1.15737	0.88504	0	0	0	0
Smp_164210	5e-05	1	0.994358	-773.166	-773.166	1.16219	1	0.82472	0.97188	0	0	0	0
Smp_193670	0.000436	1	0.983341	-217.678	-217.677	1.0718	1	0.99293	1.05596	0	0	0	0
Smp_025360	-2.4e-05	1	1	-2948.08	-2948.08	0.75717	1	0.82397	1.0357	0	0	0	0
Smp_163780	0.003802	1	0.950833	-2052.69	-2052.69	0.90652	1	0.0001	1.45865	0	0	0	0.0001
Smp_144890	-0.003212	1	1	-1281.72	-1281.72	0.0001	1	0.99432	1.0301	0	0.0001	0	0
Smp_128710	0.000156	1	0.990035	-1795.34	-1795.34	0.86195	1	0.61944	1.07826	0	0	0	0
Smp_213240	0.00568	1	0.939924	-2821.11	-2821.1	0.88836	1	0.0001	0.83007	0	0	0	0.0001
Smp_153120	-4e-06	1	1	-6372.23	-6372.23	1.14559	1	1.17425	0.96438	0	0	0	0
Smp_157170	-0.000118	1	1	-1691.71	-1691.71	0.39637	1	1.15702	1.01487	0	0	0	0
Smp_154470	0.004318	1	0.947608	-2327.48	-2327.48	0.82467	1	0.0001	23.1586	0	0	0	0.0001
Smp_158110	-1.8e-05	1	1	-599.077	-599.077	0.82462	1	0.91652	0.95416	0	0	0	0
Smp_126230	2e-06	1	0.998872	-517.639	-517.639	1.04207	1	0.99775	1.1185	0	0	0	0
Smp_152610	-3e-05	1	1	-326.269	-326.269	1.10599	1	0.0001	1.0373	0	0	0	0.0001
Smp_094020	-0.003268	1	1	-2111.32	-2111.32	0.0001	1	1.16473	0.89852	0	0.0001	0	0
Smp_157390	0.00013	1	0.990903	-1024.17	-1024.17	0.97595	1	1.04337	0.0001	0	0	0	0
Smp_153870	-6.4e-05	1	1	-7666.62	-7666.62	0.65163	1	0.95696	1.17587	0	0	0	0
Smp_153690	-0.005518	1	1	-3915.72	-3915.72	0.0001	1	0.0001	0.0001	0	0.0001	0	0.0001
Smp_143070	0.003132	1	0.95537	-1770.04	-1770.04	0.91742	1	0.0001	0.0001	0	0	0	0.0001
Smp_045920	0.001172	1	0.97269	-572.97	-572.969	0.81006	1	1.07434	1.00822	0	0	0	0
Smp_149210	0.001222	1	0.972114	-3624.05	-3624.05	0.83977	1	58.8842	28.7114	0	0	0	0
Smp_142290	-0.007786	1	1	-2502.5	-2502.51	0.0001	1	1.02705	1.15451	0	0.0001	0	0
Smp_146240	-3.6e-05	1	1	-2180.55	-2180.55	0.98508	1	0.96496	0.92327	0	0	0	0
Smp_177340	6e-06	1	0.998046	-843.18	-843.18	0.86581	1	0.78818	1.06195	0	0	0	0
Smp_149740	0.005696	1	0.939839	-2713.22	-2713.22	12.2473	1	0.0001	3.9295	0	0	0	0.0001
Smp_189380	-0.001846	1	1	-533.282	-533.283	0.93626	1	1.05885	0.93077	0	0	0	0
Smp_132000	-0.001494	1	1	-9932.63	-9932.63	2.66763	1	1.01033	0.87014	0	0	0	0
Smp_128860	-0.004542	1	1	-1885.66	-1885.67	0.0001	1	0.87895	1.17618	0	0.0001	0	0
Smp_174260	-0.005514	1	1	-3295.98	-3295.98	0.79765	1	0.89056	0.0001	0	0	0	0
Smp_197770	-0.004898	1	1	-5904.22	-5904.22	0.0001	1	0.0001	0.32477	0	0.0001	0	0.0001
Smp_141920	-0.00202	1	1	-2190.95	-2190.96	0.0001	1	0.65034	0.95698	0	0.0001	0	0
Smp_122990	1.6e-05	1	0.996808	-70.6574	-70.6574	1.1867	1	4.51258	0.0001	0	0	0	0
Smp_127130	-0.001846	1	1	-844.637	-844.638	0.0001	1	0.33341	0.88648	0	0.0001	0	0
Smp_179340	0	1	1	-80.5164	-80.5164	1.02384	1	0.84156	0.846	0	0	0	0
Smp_201240	-12.7985	1	1	-281.992	-288.391	0.0001	1	999	999	0.0055	0.0866	0.0409	0
Smp_086270	0.006646	1	0.935026	-3778.13	-3778.13	0.91	1	0.0001	0.0001	0	0	0	0.0001
Smp_172640	6e-05	1	0.99382	-2282.9	-2282.9	1.07755	1	0.90072	1.17355	0	0	0	0
Smp_029230	4e-06	1	0.998404	-356.496	-356.496	0.5178	1	0.50514	0.75522	0	0	0	0
Smp_055600	0.002194	1	0.962641	-743.386	-743.385	0.9094	1	1.0135	0.9582	0	0	0	0
Smp_173110	3.8e-05	1	0.995082	-848.085	-848.085	1.1978	1	0.91864	0.90799	0	0	0	0
Smp_149450	-2e-06	1	1	-1865.96	-1865.96	1.08549	1	1.11749	0.8278	0	0	0	0
Smp_152790	6.4e-05	1	0.993617	-1230.25	-1230.25	1.14887	1	0.93311	1.14727	0	0	0	0
Smp_125150	4e-05	1	0.994954	-476.988	-476.988	1.14638	1	0.9139	0.926	0	0	0	0
Smp_125400	0.001602	1	0.968073	-947.847	-947.846	0.82538	1	0.0001	2.55169	0	0	0	0.0001
Smp_121890	0.001136	1	0.973113	-859.621	-859.621	1.18996	1	0.0001	0.0001	0	0	0	0.0001
Smp_166210	-0.001546	1	1	-1064.65	-1064.65	0.09112	1	1.06579	0.99767	0	0.0001	0	0
Smp_157820	0.031178	1	0.859844	-12210.7	-12210.7	1.00547	1	0.0001	0.0001	0	0	0	0.0001
Smp_137200	-0.019782	1	1	-8748	-8748.01	0.0001	1	0.65287	1.4032	0	0.0001	0	0
Smp_097590	-0.00052	1	1	-4576.35	-4576.35	17.6263	1	1.04741	0.88357	0	0	0	0
Smp_168510	3.6e-05	1	0.995213	-97.1917	-97.1917	1.10391	1	0.80585	1.09192	0	0	0	0
Smp_106080	1e-05	1	0.997477	-1294.08	-1294.08	0.9731	1	0.94758	0.96445	0	0	0	0
Smp_211180	3.6e-05	1	0.995213	-2454.66	-2454.66	1.06909	1	0.8764	0.99581	0	0	0	0
Smp_159390	7e-05	1	0.993324	-204.871	-204.87	0.81786	1	0.47752	1.3339	0	0	0	0
Smp_159460	0	1	1	-54.0935	-54.0935	1.08902	1	1.09911	1.05184	0	0	0	0
Smp_137780	0.000158	1	0.989971	-1385.64	-1385.64	1.13305	1	1.56505	0.0001	0	0	0	0
Smp_174690	-0.005026	1	1	-2506	-2506	0.0001	1	0.96066	0.90359	0	0.0001	0	0
Smp_148160	9.6e-05	1	0.992182	-1198.08	-1198.08	1.00183	1	1.28627	0.0001	0	0	0	0
Smp_003970	-0.001598	1	1	-942.382	-942.383	2.31119	1	0.62291	0.80005	0	0	0	0
Smp_078930	0.000142	1	0.990492	-2015.4	-2015.4	0.90083	1	10.3306	4.75299	0	0	0	0
Smp_145910	-0.000652	1	1	-819.716	-819.716	0.0001	1	0.90336	0.84583	0	0.0001	0	0
Smp_138510	0.000668	1	0.97938	-1036.9	-1036.9	0.94317	1	0.0001	0.36628	0	0	0	0.0001
Smp_014060	0	1	1	-385.445	-385.445	1.07287	1	0.96229	0.88085	0	0	0	0
Smp_137750	-0.004124	1	1	-938.289	-938.291	0.0001	1	0.89132	0.83041	0	0.0001	0	0
Smp_176830	0.0004	1	0.984043	-1011.94	-1011.94	1.0643	1	26.6927	0.0001	0	0	0	0
Smp_132570	0.002414	1	0.960814	-1132.66	-1132.66	1.09753	1	0.0001	1.18116	0	0	0	0.0001
Smp_039130	-0.01203	1	1	-4924.76	-4924.77	0.0001	1	1.09225	0.80035	0	0.0001	0	0
Smp_140030	0.007134	1	0.932688	-1828.26	-1828.26	0.93007	1	0.0001	0.0001	0	0	0	0.0001
Smp_136780	2.8e-05	1	0.995778	-1095.16	-1095.16	0.93314	1	0.88188	0.9999	0	0	0	0
Smp_022170	1e-05	1	0.997477	-937.49	-937.49	2.8722	1	1.08219	1.0875	0	0	0	0
Smp_126260	-0.0042	1	1	-2309.36	-2309.37	0.0001	1	0.96126	0.90391	0	0.0001	0	0
Smp_133230	-0.000246	1	1	-1485.87	-1485.87	88.8162	1	0.31907	0.0001	0	0	0	0
Smp_135560	0.000192	1	0.988945	-3973.32	-3973.32	3.52978	1	28.9323	0.0001	0	0	0	0
Smp_147560	0.013194	1	0.908552	-9440.58	-9440.58	0.93629	1	0.0001	0.0001	0	0	0	0.0001
Smp_001530	-0.007004	1	1	-3235.55	-3235.56	1.08769	1	2.05893	0.0001	0	0	0	0
Smp_147190	-0.003316	1	1	-1152.39	-1152.39	0.0001	1	1.11438	1.04843	0	0.0001	0	0
Smp_196910	0.001184	1	0.972551	-1244.2	-1244.2	171.72	1	0.0001	0.0001	0	0	0	0.0001
Smp_068700	6e-06	1	0.998046	-406.073	-406.073	1.19626	1	0.87549	0.84069	0	0	0	0
Smp_050160	5.4e-05	1	0.994137	-1716.1	-1716.1	1.13293	1	0.89709	0.89721	0	0	0	0
Smp_141740	-0.006172	1	1	-3455.47	-3455.47	0.0001	1	0.68567	0.0001	0	0.0001	0	0
Smp_170930	0.006978	1	0.933427	-2143.01	-2143.01	1.14774	1	1.02456	0.88476	0	0	0	0
Smp_174470	0.000746	1	0.97821	-3628.86	-3628.86	1.05503	1	6.11642	8.07761	0	0	0	0
Smp_210930	0.003414	1	0.953407	-1077.56	-1077.56	1.01922	1	0.0001	0.0001	0	0	0	0.0001
Smp_138630	0.000504	1	0.982089	-1167.92	-1167.92	1.01991	1	376.554	13.4374	0	0	0	0
Smp_202930	-8e-06	1	1	-186.62	-186.62	0.80423	1	1.07405	1.07671	0	0	0	0
Smp_068000	-0.000372	1	1	-597.124	-597.124	1.176	1	0.0001	0.0001	0	0	0	0.0001
Smp_140290	1.2e-05	1	0.997236	-649.156	-649.156	1.19989	1	0.93629	1.18896	0	0	0	0
Smp_130400	6.2e-05	1	0.993718	-1390.46	-1390.46	1.16653	1	0.83894	1.00371	0	0	0	0
Smp_209040	0.000184	1	0.989177	-2163.47	-2163.47	1.09739	1	0.86497	0.0001	0	0	0	0
Smp_136160	0.000142	1	0.990492	-1264.9	-1264.9	1.198	1	0.64513	0.0001	0	0	0	0
Smp_165020	-2e-05	1	1	-3484.97	-3484.97	0.0001	1	0.0001	1.13873	0	0.0001	0	0.0001
Smp_161070	-0.000516	1	1	-997.794	-997.794	36.5063	1	1.10712	1.09931	0	0	0	0
Smp_164770	0.005084	1	0.943157	-2080.66	-2080.66	46.8893	1	0.0001	0.0001	0	0	0	0.0001
Smp_034500	1.8e-05	1	0.996615	-2048.24	-2048.24	1.05324	1	0.96814	1.14169	0	0	0	0
Smp_160210	0.006552	1	0.935486	-2234.29	-2234.29	0.87925	1	0.0001	0.0001	0	0	0	0.0001
Smp_114020	0.000314	1	0.985862	-165.311	-165.311	0.18791	1	0.0001	0.0001	0	0	0	0
Smp_138180	-8e-05	1	1	-1216.45	-1216.45	0.975	1	1.13039	1.12973	0	0	0	0
Smp_173560	0.002506	1	0.960075	-1176.1	-1176.1	1.18428	1	0.81463	0.0001	0	0	0	0
Smp_066830	-0.00284	1	1	-1324.83	-1324.83	0.96078	1	0.0001	1.0456	0	0	0	0.0001
Smp_084650	0.000954	1	0.97536	-756.375	-756.375	0.95531	1	0.0001	1.10743	0	0	0	0.0001
Smp_195000	1e-05	1	0.997477	-684.662	-684.662	1.18944	1	0.97404	0.88596	0	0	0	0
Smp_210750	0.001078	1	0.973808	-534.963	-534.963	0.81568	1	0.0001	0.0001	0	0	0	0.0001
Smp_000950	0.00793	1	0.929042	-2068.6	-2068.6	1.03156	1	0.0001	0.0001	0	0	0	0.0001
Smp_051110	-0.0022	1	1	-1410.24	-1410.24	0.0001	1	0.62346	0.0001	0	0.0001	0	0
Smp_095500	-1.4e-05	1	1	-322.001	-322.001	0.84196	1	0.98208	0.91915	0	0	0	0
Smp_161290	0.000938	1	0.975567	-1513.41	-1513.41	0.9965	1	0.49299	0.0001	0	0	0	0
Smp_165970	-0.000176	1	1	-3177.6	-3177.6	0.8979	1	1.107	1.13593	0	0	0	0
Smp_165790	-0.000106	1	1	-509.396	-509.396	0.77512	1	1.14262	1.11802	0	0	0	0
Smp_096310	0.003448	1	0.953175	-2494.64	-2494.64	1.51497	1	0.0001	1.41594	0	0	0	0.0001
Smp_212530	2.6e-05	1	0.995932	-3364.98	-3364.98	0.99068	1	0.94408	1.19801	0	0	0	0
Smp_155430	-0.000732	1	1	-1763.21	-1763.21	1.18374	1	0.0001	0.0001	0	0	0	0.0001
Smp_093830	1.6e-05	1	0.996808	-441.365	-441.365	1.04187	1	0.77489	1.13194	0	0	0	0
Smp_174180	-2.4e-05	1	1	-246.478	-246.478	0.84449	1	0.9973	1.10392	0	0	0	0
Smp_156160	0.000136	1	0.990695	-6624.67	-6624.67	292.62	1	59.0641	0.0001	0	0	0	0
Smp_176710	4e-05	1	0.994954	-4902.24	-4902.24	1.01086	1	0.93872	0.89209	0	0	0	0
Smp_127850	-0.002536	1	1	-1004.02	-1004.02	0.0001	1	0.20199	0.99009	0	0.0001	0	0
Smp_169070	0.005556	1	0.940582	-2208.33	-2208.32	0.44176	1	0.0001	0.0001	0	0	0	0.0001
Smp_099440	0.00054	1	0.981461	-1479.07	-1479.07	1.1612	1	0.86827	0.0001	0	0	0	0
Smp_013560	0.000426	1	0.983533	-295.995	-295.994	0.96939	1	0.0001	0.0001	0	0	0	0.0001
Smp_029060	-0.003678	1	1	-1128.2	-1128.2	0.0001	1	0.82101	0.82064	0	0.0001	0	0
Smp_128520	0	1	1	-2060.92	-2060.92	62.7092	1	18.6826	22.8084	0	0	0	0
Smp_192730	1.4e-05	1	0.997015	-533.668	-533.668	0.93157	1	0.831	0.80123	0	0	0	0
Smp_017670	0.000752	1	0.978123	-2755.22	-2755.22	0.88413	1	0.0001	0.0001	0	0	0	0.0001
Smp_175250	-0.004376	1	1	-3860.91	-3860.91	0.0001	1	1.0203	1.17247	0	0.0001	0	0
Smp_053120	0.000474	1	0.98263	-954.036	-954.036	0.96461	1	0.69972	0.0001	0	0	0	0
Smp_035360	-0.00026	1	1	-2184.77	-2184.77	1.04676	1	0.0001	1.70467	0	0	0	0.0001
Smp_139580	0.000826	1	0.977072	-1054.34	-1054.34	0.9577	1	0.0001	0.0001	0	0	0	0
Smp_131200	-0.000982	1	1	-697.118	-697.118	0.0001	1	1.28721	0.0001	0	0.0001	0	0
Smp_046640	-8.4e-05	1	1	-3360.11	-3360.11	0.0001	1	0.0001	1.82423	0	0.0001	0	0.0001
Smp_151220	0.000474	1	0.98263	-4897.41	-4897.41	0.8861	1	0.62352	0.81399	0	0	0	0
Smp_151730	0.002522	1	0.959947	-1306.41	-1306.41	1.02008	1	0.0001	7.23216	0	0	0	0.0001
Smp_147740	0.0035	1	0.952824	-2197.24	-2197.24	0.0001	1	0.0001	0.0001	0	0.0001	0	0.0001
Smp_082120	0.00011	1	0.991632	-642.389	-642.389	0.81905	1	0.9193	0.0001	0	0	0	0
Smp_058400	-0.00436	1	1	-2854.74	-2854.74	0.0001	1	0.92393	0.84231	0	0.0001	0	0
Smp_156700	4e-06	1	0.998404	-1312.5	-1312.5	0.93615	1	0.83781	1.1995	0	0	0	0
Smp_033370	-4e-06	1	1	-373.94	-373.94	0.23585	1	0.90024	1.01598	0	0	0	0
Smp_163740	2e-05	1	0.996432	-6283.11	-6283.11	0.0001	1	0.0001	0.96372	0	0.0001	0	0.0001
Smp_214230	-0.001776	1	1	-1391.63	-1391.63	9.86674	1	0.0001	1.15636	0	0	0	0.0001
Smp_071970	-0.000126	1	1	-2606.02	-2606.02	0.81503	1	1.06398	1.101	0	0	0	0
Smp_143240	0.01127	1	0.915455	-5688.57	-5688.57	0.0001	1	0.9686	0.80671	0	0.0001	0	0
Smp_187110	1.4e-05	1	0.997015	-537.006	-537.006	1.00046	1	0.82417	0.85037	0	0	0	0
Smp_143710	0.00455	1	0.946221	-1042.33	-1042.33	0.93685	1	0.0001	0.0001	0	0	0	0.0001
Smp_042810	-4.2e-05	1	1	-3550.6	-3550.6	1.06232	1	1.14762	1.16809	0	0	0	0
Smp_161920	-4e-06	1	1	-1518.4	-1518.4	1.05669	1	1.03805	0.85291	0	0	0	0
Smp_030180	0.000708	1	0.978772	-366.644	-366.643	1.03864	1	0.0001	0.88547	0	0	0	0.0001
Smp_088800	0.00422	1	0.948205	-1649.2	-1649.2	0.96149	1	0.0001	1.66353	0	0	0	0.0001
Smp_129430	0.000884	1	0.976281	-2545.71	-2545.71	1.08549	1	0.67638	0.0001	0	0	0	0
Smp_140070	0.007402	1	0.931439	-3865.79	-3865.79	1.13313	1	0.0001	0.0001	0	0	0	0.0001
Smp_135920	-0.000834	1	1	-2289.11	-2289.11	0.0001	1	0.79243	0.0001	0	0.0001	0	0
Smp_085830	-1e-05	1	1	-1061.21	-1061.21	1.19505	1	1.11604	1.05011	0	0	0	0
Smp_129380	7e-05	1	0.993324	-2007.11	-2007.11	0.9433	1	0.90271	0.43726	0	0	0	0
Smp_170750	-0.000658	1	1	-4996.47	-4996.47	38.7067	1	0.94398	1.19698	0	0	0	0
Smp_170200	0.003806	1	0.950807	-1087.19	-1087.19	0.81752	1	0.0001	0.0001	0	0	0	0.0001
Smp_123650	0.007386	1	0.931513	-2362.8	-2362.79	0.94364	1	0.0001	2.21824	0	0	0	0.0001
Smp_057710	-7e-05	1	1	-950.618	-950.618	0.93636	1	1.1682	1.0119	0	0	0	0
Smp_171400	-1.4e-05	1	1	-246.961	-246.961	0.63064	1	1.01042	1.13228	0	0	0	0
Smp_128380	0.001272	1	0.971549	-6324.58	-6324.58	0.85659	1	0.31408	0.0001	0	0	0	0
Smp_213580	1.2e-05	1	0.997236	-379.939	-379.939	1.13046	1	1.02674	0.92393	0	0	0	0
Smp_171150	0.003704	1	0.95147	-2498.56	-2498.56	0.81632	1	0.0001	0.89916	0	0	0	0.0001
Smp_127720	0.001122	1	0.973279	-1334.64	-1334.64	1.14862	1	0.105	0.0001	0	0	0	0
Smp_201960	-7.6e-05	1	1	-211.641	-211.641	0.77925	1	1.07762	1.19349	0	0	0	0
Smp_163290	0.0078	1	0.929624	-7916.35	-7916.35	0.73336	1	0.0001	1.87747	0	0	0	0.0001
Smp_033510	0.000294	1	0.98632	-277.069	-277.069	0.0001	1	0.0001	0.85078	0	0.0002	0	0.0001
Smp_210970	0.006254	1	0.936967	-3227.08	-3227.07	1.08135	1	0.0001	3.55692	0	0	0	0.0001
Smp_201030	0.002484	1	0.96025	-352.237	-352.235	0.842	1	0.0001	0.0001	0	0	0	0.0001
Smp_125980	0.00488	1	0.944307	-2020.15	-2020.15	0.87596	1	0.0001	3.47916	0	0	0	0.0001
Smp_137410	-0.001108	1	1	-2930.36	-2930.36	0.0001	1	0.0001	1.64567	0	0.0001	0	0.0001
Smp_176750	-1.8e-05	1	1	-1789.43	-1789.43	1.08903	1	1.16467	1.08757	0	0	0	0
Smp_088420	0.000198	1	0.988773	-490.989	-490.989	1.16221	1	0.55704	0.0001	0	0	0	0
Smp_085740	-0.000728	1	1	-2205.98	-2205.98	1.00378	1	0.0001	0.0001	0	0	0	0.0001
Smp_129650	0.004708	1	0.945296	-4022.75	-4022.75	0.14985	1	0.0001	0.0001	0	0	0	0.0001
Smp_064390	-8.8e-05	1	1	-1236.44	-1236.44	1.02993	1	0.85312	0.91099	0	0	0	0
Smp_072950	-4e-05	1	1	-844.599	-844.599	0.94367	1	1.17149	0.87686	0	0	0	0
Smp_103000	1.2e-05	1	0.997236	-274.474	-274.474	1.13453	1	1.02473	1.1734	0	0	0	0
Smp_091990	-0.004024	1	1	-1745.11	-1745.11	0.0001	1	0.93492	1.12776	0	0.0001	0	0
Smp_147420	0.000198	1	0.988773	-1061.04	-1061.04	1.17184	1	0.36485	0.79634	0	0	0	0
Smp_008830	-8.2e-05	1	1	-4023.57	-4023.57	0.40383	1	1.00334	1.06849	0	0	0	0
Smp_172980	3e-05	1	0.99563	-1055.82	-1055.82	1.18241	1	1.08002	1.02638	0	0	0	0
Smp_131970	-1e-05	1	1	-1003.47	-1003.47	1.06324	1	1.09349	1.11767	0	0	0	0
Smp_168670	0.000192	1	0.988945	-4523.75	-4523.75	1.19864	1	0.93951	1.14661	0	0	0	0
Smp_186640	0.0065	1	0.935742	-2729.59	-2729.59	0.66408	1	0.0001	0.0001	0	0	0	0.0001
Smp_006750	0.000116	1	0.991407	-997.325	-997.325	1.04062	1	7.30515	0.0001	0	0	0	0
Smp_154860	-4e-06	1	1	-1055.56	-1055.56	0.92019	1	0.92882	1.16555	0	0	0	0
Smp_146030	9.2e-05	1	0.992347	-2618.79	-2618.79	1.1854	1	0.86652	2.6136	0	0	0	0
Smp_142040	-0.007154	1	1	-2496.8	-2496.8	0.80851	1	1.05753	0.8372	0	0	0	0
Smp_016230	0.002668	1	0.958805	-1500.06	-1500.06	0.97357	1	0.0001	0.0001	0	0	0	0.0001
Smp_142590	-6e-06	1	1	-293.169	-293.169	0.92177	1	1.22355	0.98959	0	0	0	0
Smp_149020	0.010936	1	0.916713	-5589.67	-5589.66	0.0001	1	0.0001	0.0001	0	0	0	0.0001
Smp_124580	-3e-05	1	1	-2292.02	-2292.02	1.01579	1	0.82812	1.17945	0	0	0	0
Smp_047190	0.021884	1	0.882396	-5692.23	-5692.22	20.7525	1	0.0001	0.0001	0	0	0	0.0001
Smp_153480	0.003438	1	0.953243	-3871.88	-3871.88	0.85967	1	0.0001	0.35861	0	0	0	0.0001
Smp_198010	-0.000262	1	1	-2594.8	-2594.8	106.286	1	1.16766	0.91986	0	0	0	0
Smp_011220	0.004494	1	0.946552	-1741.58	-1741.57	0.99589	1	0.0001	0.0001	0	0	0	0.0001
Smp_060090	-1.2e-05	1	1	-521.186	-521.186	0.99939	1	1.01264	0.81972	0	0	0	0
Smp_084910	0.000776	1	0.977776	-397.581	-397.58	1.17098	1	0.0001	0.77226	0	0	0	0.0001
Smp_172180	-2e-06	1	1	-548.029	-548.029	0.0001	1	0.0001	1.04265	0	0.0001	0	0.0001
Smp_126450	-0.000288	1	1	-2302.34	-2302.34	23.9308	1	1.0699	1.17878	0	0	0	0
Smp_022760	-3e-05	1	1	-1178.6	-1178.6	0.81235	1	0.91072	1.01441	0	0	0	0
Smp_162160	0.002834	1	0.957544	-999.606	-999.605	1.07976	1	0.0001	6.0871	0	0	0	0.0001
Smp_142620	0.000452	1	0.983038	-6007.24	-6007.24	1.03114	1	0.78097	0.88529	0	0	0	0
Smp_173850	0.002572	1	0.959553	-590.554	-590.552	1.1065	1	0.0001	2.18249	0	0	0	0.0001
Smp_080920	-4e-06	1	1	-468.761	-468.761	0.8246	1	0.82316	0.9609	0	0	0	0
Smp_124630	0.005696	1	0.939839	-2078.59	-2078.58	1.01499	1	0.0001	1.23879	0	0	0	0.0001
Smp_205930	0.000356	1	0.984946	-260.632	-260.632	1.106	1	0.0001	0.0001	0	0	0	0.0001
Smp_213050	0.004424	1	0.946969	-1840.98	-1840.97	0.9833	1	0.0001	1.53071	0	0	0	0.0001
Smp_213720	-1.8e-05	1	1	-1764.86	-1764.86	0.82614	1	0.89853	0.80124	0	0	0	0
Smp_166910	-0.002284	1	1	-4719.58	-4719.58	0.0001	1	1.08502	1.19011	0	0.0001	0	0
Smp_166660	0.00198	1	0.964508	-834.307	-834.306	0.84454	1	0.95811	1.01171	0	0	0	0
Smp_083030	-6.4e-05	1	1	-1130.37	-1130.37	1.37083	1	1.1998	0.89689	0	0	0	0
Smp_172320	0.00624	1	0.937038	-1985.55	-1985.54	0.90608	1	0.0001	0.0001	0	0	0	0.0001
Smp_178800	-1.4e-05	1	1	-610.569	-610.569	0.97513	1	1.09881	1.17152	0	0	0	0
Smp_083740	0.000138	1	0.990627	-620.584	-620.584	1.0205	1	0.66018	1.18844	0	0	0	0
Smp_140990	5.2e-05	1	0.994246	-3920.93	-3920.93	1.05806	1	1.00016	1.17616	0	0	0	0
Smp_158700	0.001856	1	0.965637	-2513.63	-2513.63	0.91186	1	0.0001	0.80259	0	0	0	0.0001
Smp_154280	-4e-06	1	1	-1375.4	-1375.4	1.12553	1	1.1695	1.26484	0	0	0	0
Smp_136310	0.000206	1	0.988549	-2117.07	-2117.07	0.99656	1	0.87596	0.19175	0	0	0	0
Smp_201130	-1.6e-05	1	1	-860.986	-860.986	0.82555	1	0.88697	1.14558	0	0	0	0
Smp_149680	3.2e-05	1	0.995487	-2316.09	-2316.09	1.00939	1	0.90653	1.12154	0	0	0	0
Smp_093220	-0.000158	1	1	-2568.3	-2568.3	0.91644	1	0.9558	0.99412	0	0	0	0
Smp_065110	0.00727	1	0.932051	-3090.1	-3090.1	0.93209	1	0.0001	1.71466	0	0	0	0.0001
Smp_077820	0.000496	1	0.982232	-621.761	-621.761	1.10458	1	0.18386	0.85148	0	0	0	0
Smp_100040	-2.2e-05	1	1	-378.077	-378.077	0.85795	1	0.98123	1.04265	0	0	0	0
Smp_094250	0.004758	1	0.945007	-1909.77	-1909.77	0.62846	1	0.0001	0.73208	0	0	0	0.0001
Smp_141240	0.000148	1	0.990294	-2688.15	-2688.15	1.18803	1	0.81729	1.1425	0	0	0	0
Smp_094920	0.003014	1	0.956218	-1243.9	-1243.9	1.19593	1	0.0001	0.0001	0	0	0	0.0001
Smp_096050	-6e-06	1	1	-333.581	-333.581	0.8616	1	0.91198	1.08237	0	0	0	0
Smp_166000	0.000236	1	0.987743	-1187.89	-1187.89	0.0001	1	0.0001	0.0001	0	0.0001	0	0.0001
Smp_140190	2e-05	1	0.996432	-1266.37	-1266.37	1.06677	1	0.98888	1.10283	0	0	0	0
Smp_004280	0.000202	1	0.98866	-625.72	-625.72	0.20226	1	579.363	999	0	0	0	0
Smp_154130	2.2e-05	1	0.996258	-616.458	-616.458	1.19682	1	1.09578	0.90999	0	0	0	0
Smp_009530	-0.00087	1	1	-676.54	-676.541	226.937	1	0.0001	0.97439	0	0	0	0.0001
Smp_149970	0.000334	1	0.985419	-381.131	-381.131	1.055	1	0.99965	0.0001	0	0	0	0
Smp_049930	0.000862	1	0.976578	-2445.22	-2445.22	0.98384	1	0.0001	0.0001	0	0	0	0.0001
Smp_077790	0	1	1	-321.818	-321.818	1.0909	1	1.10554	1.00383	0	0	0	0
Smp_089050	3.2e-05	1	0.995487	-568.104	-568.104	1.10035	1	0.70648	0.0001	0	0	0	0
Smp_176650	0	1	1	-845.001	-845.001	1.03549	1	1.11308	0.84904	0	0	0	0
Smp_145070	0.000352	1	0.985031	-2968.06	-2968.06	1.0031	1	8.07665	41.9181	0	0	0	0
Smp_197230	1.8e-05	1	0.996615	-1527.49	-1527.49	1.06022	1	0.97691	0.95362	0	0	0	0
Smp_007660	-0.001314	1	1	-1260.58	-1260.58	0.0001	1	0.75523	0.81997	0	0.0001	0	0
Smp_148080	-0.002036	1	1	-818.416	-818.417	0.0001	1	0.91218	1.01291	0	0.0001	0	0
Smp_197540	0.006658	1	0.934968	-2915.2	-2915.19	0.90414	1	0.0001	0.0001	0	0	0	0.0001
Smp_004060	0.000104	1	0.991863	-1861.32	-1861.32	1.15609	1	1.85413	3.41131	0	0	0	0
Smp_144300	-0.003614	1	1	-1430.21	-1430.21	0.0001	1	1.13943	1.03547	0	0.0001	0	0
Smp_140370	2e-05	1	0.996432	-664.991	-664.991	0.93802	1	0.81902	1.12526	0	0	0	0
Smp_024110	0.002894	1	0.957098	-1719.69	-1719.69	1.02939	1	0.0001	1.58974	0	0	0	0.0001
Smp_127920	-0.00097	1	1	-4267.07	-4267.07	141.324	1	0.96231	1.09568	0	0	0	0
Smp_199050	0.002202	1	0.962573	-952.874	-952.873	1.00221	1	0.0001	0.0001	0	0	0	0.0001
Smp_173320	0.0013	1	0.971238	-2098.83	-2098.83	0.92536	1	0.0001	0.0001	0	0	0	0.0001
Smp_125210	-0.000796	1	1	-1040.67	-1040.67	40.8564	1	1.03602	1.15507	0	0	0	0
Smp_080210	0.000278	1	0.986697	-1260.06	-1260.06	0.86542	1	1.08152	0.0001	0	0	0	0
Smp_151500	0.001192	1	0.972458	-1177.63	-1177.63	1.04066	1	0.0001	0.0001	0	0	0	0.0001
Smp_084140	0.003736	1	0.951261	-1390.39	-1390.39	1.12339	1	0.0001	1.24268	0	0	0	0.0001
Smp_149060	0.00138	1	0.970367	-406.213	-406.212	0.41014	1	69.2107	999	0	0	0	0
Smp_200510	8e-06	1	0.997743	-511.068	-511.068	1.12479	1	0.90425	0.96228	0	0	0	0
Smp_180170	0.000138	1	0.990627	-821.828	-821.828	0.92424	1	1.00052	0.0001	0	0	0	0
Smp_092170	0.000328	1	0.98555	-1622.3	-1622.3	0.81467	1	0.0001	1.83977	0	0	0	0
Smp_059710	-3e-05	1	1	-1543.99	-1543.99	0.82205	1	0.8738	1.19504	0	0	0	0
Smp_175130	-2e-05	1	1	-403.606	-403.606	0.84258	1	0.98251	0.83636	0	0	0	0
Smp_067260	-0.006424	1	1	-2480	-2480	0.0001	1	0.0001	0.49048	0	0.0001	0	0.0001
Smp_053820	0.001538	1	0.968717	-1914.98	-1914.98	0.92555	1	0.0001	0.0001	0	0	0	0
Smp_035210	0.001134	1	0.973136	-3402.56	-3402.55	0.95283	1	0.73749	0.0001	0	0	0	0
Smp_204680	-0.00083	1	1	-344.584	-344.585	0.70488	1	0.82959	0.96413	0	0	0	0
Smp_031050	-0.003542	1	1	-1734.59	-1734.59	0.0001	1	41.248	0.0001	0	0.0001	0	0
Smp_019680	4e-06	1	0.998404	-2422.4	-2422.4	1.00099	1	0.96906	0.94407	0	0	0	0
Smp_137190	6e-06	1	0.998046	-645.83	-645.83	1.08418	1	1.00076	0.99068	0	0	0	0
Smp_198900	-4e-06	1	1	-703.895	-703.895	0.9186	1	0.93985	0.99742	0	0	0	0
Smp_169240	0.000824	1	0.9771	-1299.22	-1299.22	0.89263	1	0.0001	0.0001	0	0	0	0.0001
Smp_211340	8.2e-05	1	0.992775	-2274.3	-2274.3	1.02711	1	0.82879	1.04585	0	0	0	0
Smp_008220	3.8e-05	1	0.995082	-1913.85	-1913.85	1.0092	1	0.95488	0.88424	0	0	0	0
Smp_150900	6e-06	1	0.998046	-375.339	-375.339	0.93452	1	0.88201	1.11494	0	0	0	0
Smp_165580	0.001116	1	0.97335	-2947.9	-2947.9	0.0001	1	0.0001	0.0001	0	0.0001	0	0.0001
Smp_105070	-0.00052	1	1	-965.751	-965.751	0.0001	1	0.0001	18.6159	0	0.0001	0	0
Smp_067400	8.8e-05	1	0.992515	-1673.87	-1673.87	1.01071	1	0.84332	0.91471	0	0	0	0
Smp_155370	0.007762	1	0.929795	-4557.59	-4557.59	0.90845	1	0.0001	0.0001	0	0	0	0.0001
Smp_073490	0.000476	1	0.982594	-1299.59	-1299.59	1.16044	1	0.0001	5.43338	0	0	0	0.0001
Smp_022960	1e-05	1	0.997477	-2012.39	-2012.39	9.30333	1	0.80011	1.05123	0	0	0	0
Smp_147350	0.00025	1	0.987385	-2205.55	-2205.55	1.01179	1	0.74864	0.97679	0	0	0	0
Smp_173750	-5.2e-05	1	1	-398.327	-398.327	0.85373	1	1.0524	0.89718	0	0	0	0
Smp_137990	-3.2e-05	1	1	-594.846	-594.846	0.76649	1	0.89987	1.13696	0	0	0	0
Smp_052990	0.001768	1	0.966461	-731.636	-731.635	0.92537	1	0.0001	0.38621	0	0	0	0.0001
Smp_194810	-8.4e-05	1	1	-1412.52	-1412.52	0.84007	1	1.04875	1.15037	0	0	0	0
Smp_076040	0.003682	1	0.951614	-700.799	-700.797	1.15705	1	0.0001	0.0001	0	0	0	0.0001
Smp_152850	0.000486	1	0.982412	-1108.36	-1108.36	0.90422	1	0.16911	1.03348	0	0	0	0
Smp_124030	5.6e-05	1	0.994029	-1793.85	-1793.85	1.15074	1	0.8789	1.09876	0	0	0	0
Smp_194840	-6.4e-05	1	1	-573.078	-573.078	91.6014	1	1.001	0.92933	0	0	0	0
Smp_156570	-0.001156	1	1	-801.081	-801.082	0.96019	1	0.0001	0.0001	0	0	0	0.0001
Smp_130610	-0.002624	1	1	-1042.32	-1042.32	0.0001	1	0.87351	1.10019	0	0.0001	0	0
Smp_018480	6e-05	1	0.99382	-1340.98	-1340.98	1.17932	1	0.85201	1.12889	0	0	0	0
Smp_134310	1.2e-05	1	0.997236	-152.851	-152.851	0.96148	1	1.38602	0.0001	0	0	0	0
Smp_130340	-0.004392	1	1	-3840.66	-3840.66	0.93521	1	0.0001	1.63624	0	0	0	0.0001
Smp_041100	-0.006068	1	1	-2694.18	-2694.18	0.0001	1	0.97816	1.18946	0	0.0001	0	0
Smp_042150	0.001876	1	0.965452	-660.135	-660.134	0.09772	1	0.0001	0.0001	0	0	0	0.0001
Smp_046100	0.000156	1	0.990035	-499.903	-499.903	1.11762	1	0.86431	0.84077	0	0	0	0
Smp_085990	-0.015256	1	1	-7472.2	-7472.21	0.0001	1	0.77196	0.0001	0	0.0001	0	0
Smp_131560	-2.4e-05	1	1	-5116.02	-5116.02	0.0001	1	0.0001	1.20268	0	0.0001	0	0.0001
Smp_046450	-5.2e-05	1	1	-842.114	-842.114	7.74411	1	0.9696	1.19521	0	0	0	0
Smp_068060	0.005518	1	0.940785	-4052.06	-4052.05	0.42379	1	0.0001	0.0001	0	0	0	0.0001
Smp_025390	-0.00094	1	1	-447.205	-447.205	0.0001	1	0.90422	0.87352	0	0.0001	0	0
Smp_052660	-0.004634	1	1	-1868.36	-1868.36	0.0001	1	0.55809	2.11695	0	0.0001	0	0
Smp_034160	-2e-06	1	1	-556.646	-556.646	0.91687	1	0.92285	1.08975	0	0	0	0
Smp_160150	1.4e-05	1	0.997015	-439.015	-439.015	1.01673	1	0.9271	0.97988	0	0	0	0
Smp_180820	-4e-05	1	1	-1115.57	-1115.57	0.86947	1	0.9588	0.88567	0	0	0	0
Smp_014680	-1.6e-05	1	1	-1939.89	-1939.89	1.03978	1	0.95037	1.18872	0	0	0	0
Smp_124350	0.009324	1	0.923075	-4153.82	-4153.81	0.98588	1	0.0001	0.88718	0	0	0	0.0001
Smp_047850	0.003106	1	0.955556	-1033.23	-1033.23	1.14048	1	0.0001	0.0001	0	0	0	0.0001
Smp_100600	7.77997	1	0.00528286	-343.851	-339.961	999	1	999	999	0.0334	0.0045	0.0407	0
Smp_178230	0.003102	1	0.955584	-1774.23	-1774.23	1.11821	1	0.0001	0.68503	0	0	0	0.0001
Smp_089290	2.8e-05	1	0.995778	-1610.37	-1610.37	10.3334	1	1.112	1.46757	0	0	0	0
Smp_118830	0.000262	1	0.987086	-1179.23	-1179.23	1.1679	1	46.6538	0.0001	0	0	0	0
Smp_018150	0.000498	1	0.982196	-2268.04	-2268.04	0.8739	1	17.2371	15.3266	0	0	0	0
Smp_162800	0.000328	1	0.98555	-2162.86	-2162.86	1.11068	1	0.0001	1.54249	0	0	0	0
Smp_135590	-4e-06	1	1	-277.788	-277.788	1.07313	1	1.17286	0.92625	0	0	0	0
Smp_049450	-0.001018	1	1	-500.797	-500.797	0.0001	1	0.84091	0.89802	0	0.0001	0	0
Smp_135260	0.000254	1	0.987284	-765.225	-765.225	1.17689	1	55.7538	0.0001	0	0	0	0
Smp_170940	0.000294	1	0.98632	-975.356	-975.356	0.938	1	76.3476	18.8108	0	0	0	0
Smp_170410	-1.4e-05	1	1	-1026.62	-1026.62	1.06688	1	1.1346	0.83501	0	0	0	0
Smp_058970	-6.8e-05	1	1	-414.741	-414.741	0.3443	1	0.92527	0.961	0	0	0	0
Smp_164230	0.002192	1	0.962658	-500.07	-500.069	0.82242	1	0.0001	0.0001	0	0	0	0.0002
Smp_142450	-2.4e-05	1	1	-713.777	-713.777	0.91011	1	1.13887	1.00346	0	0	0	0
Smp_156390	0.007672	1	0.930203	-3285.69	-3285.69	1.06815	1	0.0001	0.0001	0	0	0	0.0001
Smp_100540	-0.000498	1	1	-514.395	-514.395	0.0001	1	164.373	127.216	0	0.0001	0	0
Smp_213910	0.002164	1	0.962897	-6550.35	-6550.34	1.07594	1	1.29591	26.5949	0	0	0	0
Smp_204950	-4e-06	1	1	-297.79	-297.79	0.94293	1	0.99893	0.83245	0	0	0	0
Smp_213260	-0.000136	1	1	-1151.37	-1151.37	106.872	1	22.4865	11.2305	0	0	0	0
Smp_013790	-0.003948	1	1	-3113.29	-3113.29	0.0001	1	0.82024	0.92331	0	0.0001	0	0
Smp_130960	0.007178	1	0.932482	-2952.8	-2952.79	1.19182	1	0.90878	1.08723	0	0	0	0
Smp_171090	1.2e-05	1	0.997236	-266.044	-266.044	1.09305	1	0.94413	0.84408	0	0	0	0
Smp_157150	-0.00058	1	1	-5386.39	-5386.39	396.293	1	1.00826	0.0001	0	0	0	0
Smp_157620	0.01242	1	0.911263	-5296.03	-5296.03	0.8718	1	0.0001	0.0001	0	0	0	0.0001
Smp_118780	0.001826	1	0.965915	-1224.51	-1224.51	0.7229	1	0.0001	1.24459	0	0	0	0.0001
Smp_071890	8.8e-05	1	0.992515	-1601.36	-1601.36	0.94715	1	0.48085	0.81958	0	0	0	0
Smp_153100	0.001574	1	0.968353	-3301.84	-3301.84	1.17023	1	0.42708	2.90206	0	0	0	0
Smp_137090	-0.00552	1	1	-3509.06	-3509.06	0.0001	1	1.12373	1.05155	0	0.0001	0	0
Smp_180870	0.000126	1	0.991044	-809.802	-809.802	1.2606	1	0.95866	0.0001	0	0	0	0
Smp_158130	0.000296	1	0.986273	-1627	-1627	0.0001	1	0.0001	0.0001	0	0.0001	0	0.0001
Smp_146480	-0.001934	1	1	-836.355	-836.356	0.0001	1	1.09493	0.93515	0	0.0001	0	0
Smp_013050	0.000676	1	0.979257	-1623.82	-1623.82	0.0001	1	0.0001	0.0001	0	0.0001	0	0.0001
Smp_022540	0.00048	1	0.982521	-1135.62	-1135.62	1.00449	1	0.0001	16.5849	0	0	0	0
Smp_152670	-3.2e-05	1	1	-1712.98	-1712.98	0.0001	1	0.0001	1.85912	0	0.0001	0	0.0001
Smp_202680	-2e-06	1	1	-380.869	-380.869	1.02547	1	0.88816	0.86697	0	0	0	0
Smp_117810	-0.000144	1	1	-432.765	-432.765	0.0001	1	0.98693	1.05949	0	0	0	0
Smp_142880	-3.6e-05	1	1	-2067.43	-2067.43	0.9063	1	0.96402	0.99788	0	0	0	0
Smp_021390	-6.8e-05	1	1	-1941.88	-1941.88	0.85672	1	0.89524	0.94003	0	0	0	0
Smp_163170	-4e-05	1	1	-1108.66	-1108.66	0.85157	1	1.15489	0.92208	0	0	0	0
Smp_192300	1.6e-05	1	0.996808	-570.583	-570.583	1.11164	1	0.9195	1.12857	0	0	0	0
Smp_153810	0.005666	1	0.939998	-2534.27	-2534.26	0.91086	1	0.01348	0.0001	0	0	0	0.0001
Smp_201480	-2e-06	1	1	-192.516	-192.516	0.9697	1	1.06725	0.87992	0	0	0	0
Smp_143050	-5.4e-05	1	1	-2766.87	-2766.87	0.78962	1	1.1022	1.17072	0	0	0	0
Smp_179180	-2.4e-05	1	1	-1206.98	-1206.98	0.92718	1	0.86446	0.86018	0	0	0	0
Smp_142900	-0.000938	1	1	-1972.32	-1972.32	0.0001	1	0.0001	0.98099	0	0.0001	0	0.0001
Smp_196550	-0.000454	1	1	-195.438	-195.438	0.0001	1	0.9267	0.80314	0	0	0	0
Smp_043350	-0.003054	1	1	-1918.86	-1918.87	0.0001	1	0.91868	1.06571	0	0.0001	0	0
Smp_001330	0.000744	1	0.978239	-489.046	-489.046	1.13462	1	0.0001	0.0001	0	0	0	0.0001
Smp_043420	2.4e-05	1	0.996091	-1335.16	-1335.16	1.14533	1	1.00508	1.04766	0	0	0	0
Smp_146260	-0.00147	1	1	-692.115	-692.116	0.80844	1	0.93584	1.08682	0	0	0	0
Smp_177320	2.88744	1	0.0892725	-220.537	-219.093	0.0001	1	0.0001	0.0001	0.0064	0.1436	0	0.1647
Smp_137370	0.005942	1	0.938556	-2859.61	-2859.61	0.89589	1	1.01832	0.86248	0	0	0	0
Smp_036130	0.003142	1	0.955299	-1097.55	-1097.55	0.67758	1	0.8565	0.85583	0	0	0	0
Smp_132060	0.00303	1	0.956102	-1657.39	-1657.39	1.05473	1	0.0001	0.0001	0	0	0	0.0001
Smp_103380	-2e-05	1	1	-342.127	-342.127	0.8807	1	0.97793	1.11439	0	0	0	0
Smp_123350	2.2e-05	1	0.996258	-1533.14	-1533.14	1.14911	1	1.13668	1.14684	0	0	0	0
Smp_128840	-2e-06	1	1	-773.457	-773.457	0.80081	1	0.8237	1.057	0	0	0	0
Smp_123820	0.010008	1	0.920313	-3896.22	-3896.22	1.02781	1	0.0001	1.20527	0	0	0	0.0001
Smp_206210	2e-06	1	0.998872	-187.519	-187.519	0.98938	1	0.80131	1.03148	0	0	0	0
Smp_141900	0.023914	1	0.877104	-8284.84	-8284.83	0.78201	1	0.0001	0.88091	0	0	0	0.0001
Smp_145680	-0.008276	1	1	-6676.95	-6676.96	0.0001	1	1.14517	1.06388	0	0.0001	0	0
Smp_092950	-0.011538	1	1	-5894.1	-5894.11	0.0001	1	0.69737	0.0001	0	0.0001	0	0
Smp_127110	3e-05	1	0.99563	-1299.92	-1299.92	0.90102	1	0.91698	0.86153	0	0	0	0
Smp_122190	6e-06	1	0.998046	-459.58	-459.58	1.07813	1	0.99381	1.18892	0	0	0	0
Smp_179360	0.000186	1	0.989119	-4524.09	-4524.09	1.16242	1	0.85218	1.08218	0	0	0	0
Smp_086210	0.000192	1	0.988945	-948.338	-948.338	1.10274	1	1.0562	1.13653	0	0	0	0
Smp_172660	0.000146	1	0.990359	-1564.9	-1564.9	222.321	1	0.63859	0.0001	0	0	0	0
Smp_101230	8e-06	1	0.997743	-1116.29	-1116.29	1.05459	1	1.00964	1.14095	0	0	0	0
Smp_201260	1e-05	1	0.997477	-319.313	-319.313	1.06666	1	0.99385	0.85126	0	0	0	0
Smp_189290	3.6e-05	1	0.995213	-953.995	-953.995	1.19499	1	0.89882	0.97787	0	0	0	0
Smp_020300	3e-05	1	0.99563	-3847.35	-3847.35	0.0001	1	0.0001	0.82237	0	0.0001	0	0.0001
Smp_132800	0.000142	1	0.990492	-1731.89	-1731.89	2.75889	1	46.5758	126.809	0	0	0	0
Smp_173130	4e-06	1	0.998404	-354.533	-354.533	1.00121	1	0.90286	0.98948	0	0	0	0
Smp_051500	0.000612	1	0.980263	-403.116	-403.116	0.0001	1	0.94057	0.91676	0	0.0001	0	0
Smp_125170	2e-06	1	0.998872	-1169.99	-1169.99	1.03396	1	1.03106	0.99138	0	0	0	0
Smp_087930	8.8e-05	1	0.992515	-2916.17	-2916.17	0.63393	1	0.78031	0.0001	0	0	0	0
Smp_167270	-2e-06	1	1	-582.122	-582.122	0.82066	1	0.81541	1.11033	0	0	0	0
Smp_124040	0.006254	1	0.936967	-1241.14	-1241.14	1.13886	1	0.0001	0.0001	0	0	0	0.0001
Smp_159660	-0.000524	1	1	-642.002	-642.002	0.0001	1	1.10331	1.1815	0	0.0001	0	0
Smp_071630	-6e-06	1	1	-838.532	-838.532	0.97886	1	1.01183	0.96408	0	0	0	0
Smp_103560	0.001208	1	0.972274	-985.98	-985.979	0.86878	1	0.0001	0.0001	0	0	0	0.0001
Smp_157840	0.003372	1	0.953694	-2246.26	-2246.26	1.3001	1	0.0001	2.4333	0	0	0	0.0001
Smp_082370	-0.003218	1	1	-4219.07	-4219.08	0.0001	1	0.0001	0.13344	0	0.0001	0	0.0001
Smp_090920	0	1	1	-855.065	-855.065	1.17643	1	0.99686	0.82978	0	0	0	0
Smp_128060	-0.00412	1	1	-2534.97	-2534.97	0.0001	1	1.09198	1.12317	0	0.0001	0	0
Smp_089180	0.001282	1	0.971438	-5577.86	-5577.86	0.0001	1	0.0001	0.0001	0	0.0001	0	0.0001
Smp_074370	-0.012012	1	1	-2130.36	-2130.37	0.0001	1	0.89525	1.16101	0	0.0001	0	0
Smp_159440	-0.000138	1	1	-415.816	-415.816	0.3578	1	1.18709	0.86438	0	0	0	0
Smp_198230	0.00515	1	0.94279	-7540.05	-7540.04	1.01095	1	0.40079	0.0001	0	0	0	0
Smp_159910	8e-06	1	0.997743	-1474.56	-1474.56	0.96871	1	0.97835	0.9893	0	0	0	0
Smp_077670	0.003078	1	0.955756	-1427.81	-1427.81	1.03893	1	0.0001	0.0001	0	0	0	0.0001
Smp_078910	6.2e-05	1	0.993718	-1242.64	-1242.64	1.03342	1	0.84263	1.08039	0	0	0	0
Smp_050360	-1e-05	1	1	-1000.33	-1000.33	1.1966	1	1.17689	1.15371	0	0	0	0
Smp_121070	-0.000678	1	1	-753.967	-753.968	98.8511	1	1.1806	1.11649	0	0	0	0
Smp_148140	0.001066	1	0.973954	-524.421	-524.421	0.95227	1	0.0001	0.65687	0	0	0	0.0001
Smp_011560	-9.4e-05	1	1	-1061	-1061	0.57095	1	1.05663	0.82722	0	0	0	0
Smp_138030	0.00225	1	0.962167	-7094.89	-7094.89	0.0001	1	0.7292	0.92535	0	0.0001	0	0
Smp_026860	1.8e-05	1	0.996615	-651.726	-651.726	1.16234	1	0.93008	1.15588	0	0	0	0
Smp_138570	6.2e-05	1	0.993718	-1462.03	-1462.03	1.11695	1	1.10978	0.9342	0	0	0	0
Smp_176810	-0.002234	1	1	-1654.43	-1654.43	0.0001	1	0.81755	1.04823	0	0.0001	0	0
Smp_060660	2e-05	1	0.996432	-1021.13	-1021.13	1.10388	1	0.85885	0.85381	0	0	0	0
Smp_136810	0.001474	1	0.969375	-687.751	-687.75	0.84551	1	0.0001	0.0001	0	0	0	0.0001
Smp_136760	4e-06	1	0.998404	-274.351	-274.351	0.99201	1	1.17427	1.14759	0	0	0	0
Smp_126240	-0.001794	1	1	-23448	-23448	0.91495	1	1.19993	1.05507	0	0	0	0
Smp_133730	-1.8e-05	1	1	-319.264	-319.264	0.92454	1	1.10072	0.71038	0	0	0	0
Smp_040190	0.00459	1	0.945985	-2881.07	-2881.06	1.15411	1	0.0001	0.0001	0	0	0	0.0001
Smp_026040	0.008926	1	0.92473	-3687.97	-3687.96	0.94325	1	0.0001	0.0001	0	0	0	0.0001
Smp_141760	0.000654	1	0.979598	-611.976	-611.975	0.1913	1	0.0001	0.0001	0	0	0	0.0001
Smp_059360	0.000236	1	0.987743	-1559.4	-1559.4	1.15728	1	0.85278	0.0001	0	0	0	0
Smp_020130	0.015476	1	0.900997	-3302.89	-3302.88	0.7724	1	0.0001	2.62207	0	0	0	0.0001
Smp_133080	0.00329	1	0.95426	-1182.13	-1182.13	1.16224	1	0.97995	0.94001	0	0	0	0
Smp_138610	0.005866	1	0.93895	-4283.27	-4283.27	0.93521	1	0.0001	2.07863	0	0	0	0.0001
Smp_174410	-3.6e-05	1	1	-2269.45	-2269.45	1.14177	1	1.17193	0.80494	0	0	0	0
Smp_166490	-2.2e-05	1	1	-473.427	-473.427	0.89824	1	0.93038	1.02509	0	0	0	0
Smp_030650	-0.000116	1	1	-1874.12	-1874.12	0.81126	1	1.10133	0.95352	0	0	0	0
Smp_032240	-1.2e-05	1	1	-537.329	-537.329	0.51681	1	0.89364	0.95121	0	0	0	0
Smp_102160	3.4e-05	1	0.995348	-784.084	-784.084	0.97409	1	0.94483	0.95616	0	0	0	0
Smp_130420	0.002494	1	0.96017	-1866.3	-1866.3	11.8996	1	0.0001	0.0001	0	0	0	0.0001
Smp_133590	0.006244	1	0.937018	-3835.87	-3835.86	0.8505	1	0.0001	0.0001	0	0	0	0.0001
Smp_161050	0.000694	1	0.978983	-354.118	-354.117	2.39611	1	0.59686	0.89398	0	0	0	0
Smp_161720	-2e-06	1	1	-863.053	-863.053	1.14637	1	1.17064	0.90397	0	0	0	0
Smp_136100	0.003678	1	0.951641	-1973.1	-1973.1	0.97283	1	0.67874	0.15907	0	0	0	0
Smp_165000	-0.006692	1	1	-3905.79	-3905.8	0.0001	1	1.01919	1.05403	0	0.0001	0	0
Smp_088600	0.004868	1	0.944376	-3139.36	-3139.36	1.14907	1	0.0001	0.39914	0	0	0	0.0001
Smp_212080	-0.014532	1	1	-7399.91	-7399.92	0.0001	1	0.58089	0.0001	0	0.0001	0	0
Smp_160890	-0.00769	1	1	-2952.58	-2952.59	1.11497	1	0.41254	1.78662	0	0	0	0
Smp_133880	-0.000628	1	1	-4644.07	-4644.07	26.8924	1	1.19506	1.0673	0	0	0	0
Smp_040440	5e-05	1	0.994358	-1910.12	-1910.12	0.99294	1	0.82086	1.10691	0	0	0	0
Smp_133550	0.00029	1	0.986413	-1904.71	-1904.71	0.87432	1	0.61896	0.69943	0	0	0	0
Smp_110310	0.314484	1	0.574942	-1012.87	-1012.72	999	1	999	999	0.0095	0.0014	0.0097	0
Smp_176780	0.002356	1	0.961287	-2708.39	-2708.39	1.15834	1	0.0001	0.0001	0	0	0	0.0001
Smp_066670	-1.6e-05	1	1	-1154.65	-1154.65	0.90765	1	1.12677	0.83606	0	0	0	0
Smp_048080	1.6e-05	1	0.996808	-1722.83	-1722.83	0.99899	1	0.94585	1.11043	0	0	0	0
Smp_095520	-3e-05	1	1	-321.562	-321.562	1.08233	1	0.97382	0.9421	0	0	0	0
Smp_032790	6e-06	1	0.998046	-341.497	-341.497	1.07061	1	1.03288	1.0713	0	0	0	0
Smp_199420	-0.004516	1	1	-1309.12	-1309.12	0.0001	1	1.70474	0.59131	0	0.0001	0	0
Smp_045010	0.00303	1	0.956102	-701.726	-701.724	1.10186	1	0.0001	0.80699	0	0	0	0.0001
Smp_139620	-1.6e-05	1	1	-1641.63	-1641.63	0.95898	1	1.02697	1.16727	0	0	0	0
Smp_155140	-0.000214	1	1	-2838.33	-2838.33	7.47274	1	1.05174	0.99825	0	0	0	0
Smp_093780	-0.00101	1	1	-302.571	-302.572	0.0001	1	1.11341	1.05629	0	0.0001	0	0
Smp_212880	0.00038	1	0.984447	-1049.08	-1049.08	1.07183	1	0.0001	0.0001	0	0	0	0
Smp_165910	4.4e-05	1	0.994707	-835.983	-835.983	0.80918	1	0.86589	1.09763	0	0	0	0
Smp_212550	-2.6e-05	1	1	-3735.64	-3735.64	0.0001	1	0.0001	1.2316	0	0.0001	0	0.0001
Smp_155410	0.002324	1	0.961551	-1565.13	-1565.13	0.0001	1	0.0001	0.0001	0	0.0001	0	0.0001
Smp_005010	-0.004352	1	1	-1887.59	-1887.59	1.08163	1	0.86485	1.15969	0	0	0	0
Smp_001040	-0.002702	1	1	-3842.55	-3842.55	0.0001	1	0.0001	0.0001	0	0.0001	0	0.0001
Smp_099310	0.010156	1	0.919727	-3010.28	-3010.28	0.89672	1	0.0001	0.0001	0	0	0	0.0001
Smp_156140	0.003918	1	0.95009	-4010.09	-4010.09	0.64247	1	0.0001	0.56649	0	0	0	0.0001
Smp_076180	-8e-05	1	1	-2159.89	-2159.89	0.98582	1	1.188	1.14904	0	0	0	0
Smp_186940	-3e-05	1	1	-599.576	-599.576	0.60038	1	1.02151	0.92826	0	0	0	0
Smp_130280	0.005038	1	0.943415	-9341.77	-9341.77	0.98142	1	0.0001	12.1791	0	0	0	0.0001
Smp_013540	2e-05	1	0.996432	-1789.89	-1789.89	1.07629	1	1.02163	1.16496	0	0	0	0
Smp_053100	0.005252	1	0.942227	-4430.47	-4430.47	72.6395	1	0.0001	0.0001	0	0	0	0.0001
Smp_140410	5.8e-05	1	0.993924	-2085.11	-2085.11	0.99151	1	0.68009	2.11199	0	0	0	0
Smp_210480	0.00028	1	0.986649	-1408.71	-1408.71	2.22675	1	0.79315	0.10866	0	0	0	0
Smp_187750	2e-06	1	0.998872	-1317.55	-1317.55	1.14969	1	1.03414	1.05103	0	0	0	0
Smp_175230	-6e-06	1	1	-740.984	-740.984	1.08223	1	1.26246	0.84085	0	0	0	0
Smp_204140	-0.000172	1	1	-202.587	-202.587	999	1	0.53055	0.97541	0	0	0	0
Smp_119020	0.001208	1	0.972274	-817.777	-817.777	1.19416	1	0.0001	0.0001	0	0	0	0.0001
Smp_009070	-0.00316	1	1	-2422.08	-2422.08	0.0001	1	0.85867	0.90274	0	0.0001	0	0
Smp_131770	-0.005498	1	1	-3220.98	-3220.98	0.0001	1	0.72289	0.75958	0	0.0001	0	0
Smp_200300	3.4e-05	1	0.995348	-447.745	-447.745	1.17647	1	0.78288	1.48953	0	0	0	0
Smp_200650	0.000466	1	0.982777	-314.43	-314.43	0.0001	1	0.57048	0.0001	0	0.0001	0	0
Smp_040990	0.000502	1	0.982125	-477.885	-477.885	1.13284	1	0.0001	0.61747	0	0	0	0
Smp_039740	-6e-06	1	1	-868.362	-868.362	0.0001	1	0.82084	0.91544	0	0.0001	0	0
Smp_206000	2.30355	1	0.129079	-311.646	-310.495	0.0001	1	0.0001	0.0001	0.0048	0.0814	0	0.0919
Smp_134500	-1.2e-05	1	1	-2058.41	-2058.41	1.15311	1	1.1415	1.05562	0	0	0	0
Smp_048620	-3.6e-05	1	1	-1767.94	-1767.94	0.98397	1	1.08217	1.14855	0	0	0	0
Smp_134050	0.000212	1	0.988383	-4229.75	-4229.75	1.16629	1	0.95225	0.83417	0	0	0	0
Smp_033350	0.000196	1	0.98883	-3053.13	-3053.13	0.0001	1	0.0001	0.32849	0	0.0001	0	0.0001
Smp_194360	4e-05	1	0.994954	-498.545	-498.545	1.0094	1	0.80419	0.8442	0	0	0	0
Smp_028130	-0.0002	1	1	-1117.08	-1117.08	67.3164	1	0.8779	1.03196	0	0	0	0
Smp_163760	0.007586	1	0.930594	-5145.62	-5145.62	0.85322	1	0.0001	0.0001	0	0	0	0.0001
Smp_033680	0.000414	1	0.983767	-1085.3	-1085.3	1.08667	1	0.91958	0.0001	0	0	0	0
Smp_071950	-0.005522	1	1	-3182.91	-3182.92	0.88203	1	0.0001	0.0001	0	0	0	0.0001
Smp_067090	-0.00093	1	1	-483.015	-483.015	0.0001	1	0.96993	0.86726	0	0.0001	0	0
Smp_143260	-0.000174	1	1	-4170.97	-4170.97	0.75741	1	1.03826	1.05848	0	0	0	0
Smp_049680	0.000334	1	0.985419	-982.174	-982.174	0.0001	1	0.0001	0.0001	0	0.0001	0	0.0001
Smp_161940	0.000264	1	0.987036	-1051.07	-1051.07	1.16041	1	8.41111	11.5013	0	0	0	0
Smp_085500	-8.6e-05	1	1	-2169.6	-2169.6	0.81761	1	1.00514	1.10225	0	0	0	0
Smp_135900	-0.0059	1	1	-4298.28	-4298.28	1.01175	1	0.63117	0.60086	0	0	0	0
Smp_129410	-4.2e-05	1	1	-807.2	-807.201	5.38761	1	0.99537	0.98296	0	0	0	0
Smp_170770	0.001302	1	0.971216	-1809.73	-1809.73	0.8102	1	0.25849	3.3526	0	0	0	0
Smp_164530	4e-06	1	0.998404	-109.889	-109.889	1.18934	1	1.16794	1.11955	0	0	0	0
Smp_169720	0.002266	1	0.962033	-1615.62	-1615.62	0.0001	1	0.0001	0.2059	0	0.0001	0	0.0001
Smp_076450	0.00689	1	0.933847	-2234.68	-2234.67	0.94645	1	0.0001	0.0001	0	0	0	0.0001
Smp_034080	0.02667	1	0.870275	-14315.8	-14315.8	0.0001	1	0.0001	1.61823	0	0.0001	0	0.0001
Smp_171420	0.000624	1	0.980071	-2007.95	-2007.95	1.06386	1	151.8	24.8428	0	0	0	0
Smp_171130	0.00624	1	0.937038	-3483.42	-3483.41	1.75623	1	0.0001	1.53072	0	0	0	0.0001
Smp_114340	0.000956	1	0.975334	-534.286	-534.286	0.8776	1	0.0001	1.33765	0	0	0	0.0001
Smp_038300	-8e-06	1	1	-392.094	-392.094	0.90989	1	0.9223	1.18368	0	0	0	0
Smp_163810	-3e-05	1	1	-5786.12	-5786.12	1.11229	1	1.12304	0.93022	0	0	0	0
Smp_139290	0.00286	1	0.95735	-1504.75	-1504.75	1.13371	1	0.0001	0.79022	0	0	0	0.0001
Smp_067890	0.000862	1	0.976578	-826.609	-826.608	145.245	1	0.0001	0.0001	0	0	0	0.0001
Smp_161790	0.001862	1	0.965581	-1600.44	-1600.44	1.15932	1	0.0001	0.06503	0	0	0	0.0001
Smp_151860	-0.000338	1	1	-5366.16	-5366.16	0.69194	1	1.07749	0.97731	0	0	0	0
Smp_201010	-0.000228	1	1	-251.216	-251.216	0.06039	1	0.80457	1.64652	0	0	0	0
Smp_143190	-0.000948	1	1	-4532.22	-4532.22	4.86527	1	0.93879	1.1936	0	0	0	0
Smp_145460	0.00299	1	0.956393	-1198.77	-1198.77	0.81497	1	0.0001	0.0001	0	0	0	0.0001
Smp_129670	4e-06	1	0.998404	-7393.62	-7393.62	0.94762	1	0.91306	1.145	0	0	0	0
Smp_126880	-0.000592	1	1	-12121.3	-12121.3	0.87247	1	1.17121	1.12769	0	0	0	0
Smp_214250	0.001656	1	0.96754	-512.173	-512.172	0.90572	1	0.0001	0.0001	0	0	0	0.0001
Smp_072970	0.000638	1	0.979849	-963.744	-963.744	0.88885	1	0.36697	1.24805	0	0	0	0
Smp_089220	-0.000752	1	1	-896.646	-896.647	0.68502	1	0.82133	0.97242	0	0	0	0
Smp_156720	-2.2e-05	1	1	-2734.53	-2734.53	1.05623	1	1.07171	1.07918	0	0	0	0
Smp_178690	2e-06	1	0.998872	-203.032	-203.032	1.10318	1	1.07937	0.84638	0	0	0	0
Smp_152440	-0.000536	1	1	-2095.92	-2095.92	77.1137	1	1.19773	0.92749	0	0	0	0
Smp_076230	-6.8e-05	1	1	-1046.13	-1046.13	0.94815	1	1.11437	1.0834	0	0	0	0
Smp_153710	-0.000144	1	1	-1622.55	-1622.55	0.85372	1	1.19402	1.0359	0	0	0	0
Smp_157450	-5e-05	1	1	-475.945	-475.945	38.8822	1	1.17716	1.16255	0	0	0	0
Smp_008580	-0.001106	1	1	-1413.69	-1413.69	125.088	1	0.80855	0.86725	0	0	0	0
Smp_143990	-2e-06	1	1	-331.155	-331.155	1.25827	1	1.16757	0.96649	0	0	0	0
Smp_008850	-5e-05	1	1	-1985.7	-1985.7	0.97369	1	1.10329	1.09457	0	0	0	0
Smp_131950	-0.006886	1	1	-1584.25	-1584.26	0.0001	1	0.98069	0.69386	0	0.0001	0	0
Smp_012050	0.000614	1	0.980231	-303.425	-303.425	1.08485	1	0.0001	0.0001	0	0	0	0.0001
Smp_042740	1e-05	1	0.997477	-2013.42	-2013.42	1.14906	1	1.17259	0.91652	0	0	0	0
Smp_158890	2e-05	1	0.996432	-448.978	-448.978	1.03059	1	1.02591	0.54349	0	0	0	0
Smp_162490	-8e-06	1	1	-1024.57	-1024.57	1.01733	1	1.00474	0.91375	0	0	0	0
Smp_154840	-3e-05	1	1	-872.398	-872.398	0.88247	1	0.97702	1.09898	0	0	0	0
Smp_186950	-8e-06	1	1	-710.702	-710.702	1.63891	1	0.8461	0.89537	0	0	0	0
Smp_186660	0.00015	1	0.990228	-229.417	-229.417	0.0001	1	0.84263	1.16033	0	0.0001	0	0
Smp_006730	-9.4e-05	1	1	-1037.19	-1037.19	0.88776	1	1.13157	1.15892	0	0	0	0
Smp_196300	-0.007046	1	1	-5520.07	-5520.07	295.82	1	0.0001	1.4249	0	0	0	0.0001
Smp_132270	0.000102	1	0.991942	-3250.56	-3250.56	0.91857	1	0.77456	0.88172	0	0	0	0
Smp_210510	-6.6e-05	1	1	-3946.45	-3946.46	0.95699	1	1.09503	0.79101	0	0	0	0
Smp_132900	-7.6e-05	1	1	-3035.93	-3035.93	44.0183	1	0.67003	2.74408	0	0	0	0
Smp_082330	-9.4e-05	1	1	-647.385	-647.385	1.27406	1	0.9803	0.81044	0	0	0	0
Smp_029370	0.002106	1	0.963397	-1258.82	-1258.82	1.05833	1	0.0001	0.0001	0	0	0	0.0001
Smp_122500	1e-05	1	0.997477	-582.43	-582.43	1.09686	1	1.02917	0.86228	0	0	0	0
Smp_026670	0.003032	1	0.956088	-1514.47	-1514.46	0.856	1	0.0001	0.03084	0	0	0	0.0001
Smp_158090	0	1	1	-1146.03	-1146.03	1.00205	1	0.94261	1.19657	0	0	0	0
Smp_162630	0.00012	1	0.99126	-3700.94	-3700.94	1.10615	1	0.94651	0.84757	0	0	0	0
Smp_126470	-1.4e-05	1	1	-701.653	-701.653	1.14976	1	1.18487	1.13877	0	0	0	0
Smp_022700	0.000788	1	0.977605	-803.054	-803.053	1.06472	1	0.0001	0.0001	0	0	0	0
Smp_115340	0.000168	1	0.989659	-905.755	-905.755	1.1294	1	0.54809	1.14802	0	0	0	0
Smp_087620	0.00524	1	0.942293	-3299.44	-3299.43	0.85093	1	0.0001	2.21815	0	0	0	0.0001
Smp_020960	3e-05	1	0.99563	-829.901	-829.901	1.00168	1	0.85749	1.10836	0	0	0	0
Smp_079840	3.6e-05	1	0.995213	-987.361	-987.361	0.98063	1	0.8107	0.9402	0	0	0	0
Smp_173830	-0.002146	1	1	-661.001	-661.002	0.0001	1	0.95561	1.10216	0	0.0001	0	0
Smp_177860	-0.000352	1	1	-529.999	-529.999	453.411	1	1.12454	1.01907	0	0	0	0
Smp_167040	0	1	1	-1858.49	-1858.49	1.03319	1	1.03258	1.01657	0	0	0	0
Smp_089880	-4.2e-05	1	1	-1862.11	-1862.11	0.89381	1	0.91999	0.99044	0	0	0	0
Smp_124650	-7.4e-05	1	1	-1098.74	-1098.74	0.94272	1	1.14906	1.0788	0	0	0	0
Smp_167510	0.001076	1	0.973832	-936.887	-936.886	0.97895	1	0.0001	0.0001	0	0	0	0.0001
Smp_128100	-0.001586	1	1	-897.387	-897.388	0.0001	1	0.91668	0.0001	0	0.0001	0	0
Smp_103710	0.00091	1	0.975934	-670.651	-670.651	0.0001	1	0.89863	0.96349	0	0	0	0
Smp_213700	-3.8e-05	1	1	-1139.35	-1139.35	0.80394	1	0.86871	1.11991	0	0	0	0
Smp_178770	0.004214	1	0.948241	-1300.02	-1300.02	1.15384	1	0.62166	1.02344	0	0	0	0
Smp_086530	9e-05	1	0.992431	-678.412	-678.412	1.19682	1	3.7484	0.76983	0	0	0	0
Smp_166640	-0.005644	1	1	-9151.82	-9151.82	1.09749	1	0.89016	1.14679	0	0	0	0
Smp_166390	0	1	1	-773.185	-773.185	1.15314	1	1.02516	1.12905	0	0	0	0
Smp_104850	0.006974	1	0.933446	-3139.53	-3139.52	0.9426	1	0.0001	27.9891	0	0	0	0.0001
Smp_172300	1.6e-05	1	0.996808	-367.383	-367.383	1.03318	1	0.94429	0.89514	0	0	0	0
Smp_122760	2e-05	1	0.996432	-417.454	-417.454	1.49455	1	0.92316	1.19311	0	0	0	0
Smp_145080	-1.2e-05	1	1	-2382.89	-2382.89	0.88644	1	0.86015	1.03381	0	0	0	0
Smp_158270	-2e-06	1	1	-405.225	-405.225	0.77236	1	0.86988	0.99777	0	0	0	0
Smp_136370	-2.4e-05	1	1	-1932.96	-1932.96	0.99029	1	1.02469	1.09489	0	0	0	0
Smp_165170	0.01406	1	0.905612	-4523.71	-4523.7	1.01138	1	0.0001	0.0001	0	0	0	0.0001
Smp_054450	0.003244	1	0.95458	-707.841	-707.839	0.95695	1	0.0001	0.0001	0	0	0	0.0001
Smp_153650	1.4e-05	1	0.997015	-627.328	-627.328	0.96547	1	0.87728	1.07118	0	0	0	0
Smp_003760	-4.8e-05	1	1	-748.394	-748.394	1.12075	1	1.18399	1.19014	0	0	0	0
Smp_198070	11.3041	1	0.000773355	-88.2875	-82.6355	999	1	0.0001	0.0001	0.1617	0.0195	0	0.3877
Smp_004260	0.00092	1	0.975803	-730.814	-730.814	0.8965	1	0.0001	0.9841	0	0	0	0.0001
Smp_140170	0.000884	1	0.976281	-3292.3	-3292.3	0.99152	1	0.0001	3.48046	0	0	0	0.0001
Smp_060940	0.007976	1	0.928837	-4215.75	-4215.75	1.07177	1	0.0001	0.0001	0	0	0	0.0001
Smp_000580	-0.000286	1	1	-1535.89	-1535.89	0.55187	1	1.1831	0.87071	0	0	0	0
Smp_199210	0.000624	1	0.980071	-3540.73	-3540.73	0.97219	1	0.55871	0.99411	0	0	0	0
Smp_139810	0.00024	1	0.98764	-6165.16	-6165.16	0.83515	1	0.91801	0.16553	0	0	0	0
Smp_049910	0.001988	1	0.964437	-1521.9	-1521.9	34.9228	1	0.0001	0.0001	0	0	0	0.0001
Smp_075140	-0.001488	1	1	-1727.56	-1727.56	0.0001	1	1.03227	0.83484	0	0.0001	0	0
Smp_149950	-5.8e-05	1	1	-2169.88	-2169.88	0.57848	1	0.99966	0.82921	0	0	0	0
Smp_082780	0.003136	1	0.955342	-1909.94	-1909.94	1.37444	1	0.0001	0.0001	0	0	0	0.0001
Smp_050820	-0.000706	1	1	-1432.35	-1432.35	0.0001	1	0.93875	1.06454	0	0.0001	0	0
Smp_059880	-0.003868	1	1	-1511.4	-1511.4	0.0001	1	0.91643	0.0001	0	0.0001	0	0
Smp_124900	1.2e-05	1	0.997236	-439.81	-439.81	1.15653	1	0.97872	1.11053	0	0	0	0
Smp_120620	0.007216	1	0.932303	-2178.02	-2178.02	1.04438	1	0.0001	0.64688	0	0	0	0.0001
Smp_175930	0.003876	1	0.950358	-2451.84	-2451.84	1.00755	1	0.0571	0.0001	0	0	0	0.0001
Smp_028450	0	1	1	-157.277	-157.277	0.94269	1	0.93328	0.877	0	0	0	0
Smp_004000	4.8e-05	1	0.994472	-575.796	-575.796	0.93125	1	0.50084	1.98063	0	0	0	0
Smp_190070	4e-06	1	0.998404	-435.981	-435.981	0.92605	1	0.81459	1.16991	0	0	0	0
Smp_181390	0.004644	1	0.945669	-2941.11	-2941.1	0.52934	1	0.0001	0.0001	0	0	0	0.0001
Smp_001210	0.006828	1	0.934144	-2963.36	-2963.35	0.97616	1	0.0001	0.0001	0	0	0	0.0001
Smp_051990	0.002792	1	0.95786	-3527.78	-3527.78	0.0001	1	0.0001	0.0001	0	0.0001	0	0.0001
Smp_151520	-8e-06	1	1	-1385.38	-1385.38	1.04629	1	1.04173	1.03674	0	0	0	0
Smp_180150	0.015672	1	0.900375	-6458.43	-6458.43	0.0001	1	1.01571	0.92792	0	0.0001	0	0
Smp_213960	-0.000156	1	1	-4020.88	-4020.88	12.0023	1	999	0.0001	0	0	0	0
Smp_137420	0.000916	1	0.975855	-1545.84	-1545.84	1.00834	1	0.87986	0.0001	0	0	0	0
Smp_159050	0.001046	1	0.974199	-4925.86	-4925.86	0.0001	1	0.0001	0.0001	0	0.0001	0	0.0001
Smp_019440	-4e-06	1	1	-422.261	-422.261	0.14028	1	0.89592	1.00359	0	0	0	0
Smp_087810	-0.002342	1	1	-2454.27	-2454.27	0.64405	1	0.0001	0.73473	0	0	0	0.0001
Smp_145890	-7.2e-05	1	1	-2408.65	-2408.65	1.0039	1	1.16819	0.82082	0	0	0	0
Smp_059080	4.4e-05	1	0.994707	-1054.72	-1054.72	1.05076	1	0.86012	0.98348	0	0	0	0
Smp_174880	-0.000108	1	1	-1863.84	-1863.84	0.74208	1	0.92414	0.88945	0	0	0	0
Smp_092150	-8e-05	1	1	-454.389	-454.389	0.75767	1	1.02318	0.93159	0	0	0	0
Smp_000340	-0.004106	1	1	-4198.76	-4198.76	0.0001	1	1.179	0.98802	0	0.0001	0	0
Smp_166020	3.6e-05	1	0.995213	-2125.23	-2125.23	1.0732	1	0.98262	0.88314	0	0	0	0
Smp_165610	1.2e-05	1	0.997236	-1549.04	-1549.04	1.08698	1	1.02747	0.98563	0	0	0	0
Smp_175680	0.000234	1	0.987795	-1145.6	-1145.6	0.91721	1	1.15323	0.0001	0	0	0	0
Smp_161550	0.00334	1	0.953914	-1595.38	-1595.37	0.6925	1	0.0001	0.0001	0	0	0	0.0001
Smp_020270	0.01364	1	0.907026	-6607.33	-6607.33	1.13494	1	0.0001	2.05975	0	0	0	0.0001
Smp_179880	-9.4e-05	1	1	-1790.72	-1790.72	0.71764	1	1.01238	1.07889	0	0	0	0
Smp_001180	-9e-05	1	1	-7867.7	-7867.7	1.13366	1	0.98518	1.03482	0	0	0	0
Smp_200790	-0.001374	1	1	-324.08	-324.081	0.0001	1	0.84465	1.11343	0	0.0001	0	0
Smp_161240	-4.4e-05	1	1	-433.384	-433.384	0.40673	1	0.52002	0.98289	0	0	0	0
Smp_196890	0.002434	1	0.960652	-1707.61	-1707.61	0.89842	1	0.0001	0.0001	0	0	0	0.0001
Smp_169260	0.008872	1	0.924957	-5261.66	-5261.66	1.18138	1	0.0001	1.1302	0	0	0	0.0001
Smp_099810	1.4e-05	1	0.997015	-992.246	-992.246	1.08732	1	0.96765	0.821	0	0	0	0
Smp_131190	0.00089	1	0.9762	-3476.94	-3476.93	1.1893	1	37.4072	42.8761	0	0	0	0
Smp_020090	-3.6e-05	1	1	-1572.13	-1572.13	0.89039	1	1.01983	1.09416	0	0	0	0
Smp_150920	6.4e-05	1	0.993617	-1432.34	-1432.34	1.1826	1	1.00302	0.90139	0	0	0	0
Smp_150430	9.8e-05	1	0.992101	-1902.49	-1902.49	1.04683	1	0.85549	0.81656	0	0	0	0
Smp_150380	0.004198	1	0.94834	-1637.24	-1637.24	0.18766	1	0.0001	0.0001	0	0	0	0.0001
Smp_090790	-8e-06	1	1	-361.326	-361.326	0.8432	1	1.18505	0.3127	0	0	0	0
Smp_155600	-3.8e-05	1	1	-3214.74	-3214.74	0.0001	1	0.0001	1.33565	0	0.0001	0	0.0001
Smp_151380	0.003272	1	0.954385	-10844	-10844	0.8547	1	154.446	998.999	0	0	0	0
Smp_005350	8e-06	1	0.997743	-1949.75	-1949.75	0.84495	1	0.80178	0.98392	0	0	0	0
Smp_001980	-0.002508	1	1	-570.742	-570.743	0.0001	1	1.10937	0.83879	0	0.0001	0	0
Smp_155350	-2e-06	1	1	-1628.51	-1628.51	0.88333	1	0.83899	0.94308	0	0	0	0
Smp_147330	0.00087	1	0.976469	-4815.64	-4815.64	0.85953	1	0.0001	0.0001	0	0	0	0.0001
Smp_129080	4.6e-05	1	0.994589	-450.34	-450.34	1.09606	1	21.1825	21.4185	0	0	0	0
Smp_160390	-3e-05	1	1	-951.263	-951.263	0.91422	1	1.1712	0.9595	0	0	0	0
Smp_133940	0.002878	1	0.957216	-990.066	-990.065	0.27033	1	0.0001	0.90724	0	0	0	0.0001
Smp_072560	-5.6e-05	1	1	-2743.8	-2743.8	0.83151	1	0.95765	0.9189	0	0	0	0
Smp_052230	0.004018	1	0.949458	-1771.63	-1771.63	1.04599	1	0.0001	1.3485	0	0	0	0.0001
Smp_121530	-2e-06	1	1	-61.1822	-61.1822	1.02725	1	1.07587	0.89197	0	0	0	0
Smp_152870	0.000322	1	0.985683	-3957.49	-3957.49	1.17108	1	0.26562	0.89271	0	0	0	0
Smp_050640	0.000196	1	0.98883	-1278.04	-1278.04	0.0001	1	0.0001	0.0001	0	0.0001	0	0.0001
Smp_156550	-0.00439	1	1	-2387.94	-2387.94	0.0001	1	0.8311	0.85039	0	0.0001	0	0
Smp_194820	0.001432	1	0.969814	-3297.64	-3297.64	0.93217	1	0.62341	0.0001	0	0	0	0
Smp_052500	0.001094	1	0.973614	-399.737	-399.736	43.4342	1	1.08	0.88539	0	0	0	0
Smp_194790	4e-06	1	0.998404	-300.38	-300.38	1.02763	1	0.97819	1.04363	0	0	0	0
Smp_130360	2e-06	1	0.998872	-364.318	-364.318	0.90772	1	0.94867	0.91461	0	0	0	0
Smp_134990	-7.2e-05	1	1	-2093.3	-2093.3	0.9068	1	1.13087	1.11492	0	0	0	0
Smp_149160	-0.002052	1	1	-3161.7	-3161.7	0.0001	1	1.02439	1.07925	0	0.0001	0	0
Smp_150650	2e-06	1	0.998872	-276.978	-276.978	0.94711	1	1.09629	1.1797	0	0	0	0
Smp_134330	0.000132	1	0.990833	-998.421	-998.421	1.04604	1	0.51796	0.0001	0	0	0	0
Smp_028630	0.000196	1	0.98883	-2178.17	-2178.17	1.19245	1	0.87735	0.95695	0	0	0	0
Smp_131010	3.8e-05	1	0.995082	-2501.28	-2501.28	30.7985	1	65.0749	650.622	0	0	0	0
Smp_046120	0.000334	1	0.985419	-1965.32	-1965.32	1.14686	1	0.79093	0.91173	0	0	0	0
Smp_046430	1.8e-05	1	0.996615	-3130.91	-3130.91	1.17484	1	0.97156	1.17979	0	0	0	0
Smp_025440	-0.007102	1	1	-3088.5	-3088.51	0.0001	1	0.92539	3.26606	0	0.0001	0	0
Smp_141340	2.4e-05	1	0.996091	-347.846	-347.846	1.17205	1	1.06049	0.75416	0	0	0	0
Smp_129880	-6e-06	1	1	-271.428	-271.428	0.91448	1	1.06316	0.98382	0	0	0	0
Smp_180840	4e-05	1	0.994954	-1044.89	-1044.88	0.95697	1	0.05953	2.64178	0	0	0	0
Smp_141710	-0.02401	1	1	-10274.9	-10274.9	0.0001	1	0.96064	0.98639	0	0.0001	0	0
Smp_062560	2.8e-05	1	0.995778	-1722.71	-1722.71	1.03512	1	0.99184	1.11046	0	0	0	0
Smp_160170	-0.000372	1	1	-1999.2	-1999.2	1.49495	1	1.05558	1.00783	0	0	0	0
Smp_178210	0.005958	1	0.938474	-1361.06	-1361.06	1.04961	1	0.0001	0.0001	0	0	0	0.0001
Smp_030300	0.015412	1	0.9012	-12823.5	-12823.5	0.92075	1	0.0001	0.0001	0	0	0	0.0001
Smp_144790	8e-06	1	0.997743	-358.788	-358.788	1.25065	1	1.15094	0.89115	0	0	0	0
Smp_018170	-0.000124	1	1	-1954.42	-1954.42	999	1	1.42959	0.0001	0	0	0	0
Smp_134190	-9.4e-05	1	1	-3040.13	-3040.13	1.03491	1	1.16729	1.15211	0	0	0	0
Smp_171300	8.6e-05	1	0.992601	-4312.64	-4312.64	1.14239	1	1.02084	1.14812	0	0	0	0
Smp_169680	-0.000932	1	1	-620.1	-620.101	0.0001	1	2.56723	0.0001	0	0.0001	0	0
Smp_210010	2.71211	1	0.0995891	-548.332	-546.976	0.0001	1	0.0001	0.0001	0.0025	0.0505	0	0.0576
Smp_210540	1e-05	1	0.997477	-576.895	-576.895	1.05964	1	0.98156	0.98541	0	0	0	0
Smp_067420	-0.001344	1	1	-1361.81	-1361.81	0.0001	1	1.03152	0.96281	0	0	0	0
Smp_085650	1.2e-05	1	0.997236	-926.547	-926.547	0.89049	1	0.91662	0.80691	0	0	0	0
Smp_068950	-1.2e-05	1	1	-1675.66	-1675.66	1.07786	1	1.10916	0.795	0	0	0	0
Smp_170430	-0.002096	1	1	-1224.7	-1224.7	0.0001	1	1.09025	1.17006	0	0.0001	0	0
Smp_104630	-0.000714	1	1	-1577.53	-1577.53	0.0001	1	1.12191	1.07527	0	0.0001	0	0
Smp_068220	6e-06	1	0.998046	-1766.61	-1766.61	1.10844	1	1.15182	1.1344	0	0	0	0
Smp_026450	-8e-06	1	1	-184.313	-184.313	0.73104	1	0.73893	0.72246	0	0	0	0
Smp_156800	0.003108	1	0.955541	-1096.03	-1096.02	1.1647	1	0.98754	0.98608	0	0	0	0
Smp_204390	0.001208	1	0.972274	-831.908	-831.907	0.97476	1	0.0001	6.25478	0	0	0	0.0001
Smp_079610	0.002142	1	0.963086	-1727.33	-1727.33	26.4869	1	0.0001	1.20099	0	0	0	0.0001
Smp_164250	0.003514	1	0.95273	-1323.84	-1323.84	0.0001	1	0.85813	0.0001	0	0.0001	0	0
Smp_152380	3.2e-05	1	0.995487	-1031.11	-1031.11	1.07474	1	0.94336	0.88124	0	0	0	0
Smp_213930	0.003782	1	0.950963	-1547.54	-1547.53	1.01104	1	0.0001	0.0001	0	0	0	0.0001
Smp_197850	2e-06	1	0.998872	-222.292	-222.292	1.12151	1	1.02112	1.08404	0	0	0	0
Smp_130940	-2.6e-05	1	1	-527.478	-527.478	0.82297	1	0.97237	0.9495	0	0	0	0
Smp_079280	-2e-06	1	1	-451.641	-451.641	0.9756	1	1.04726	0.84114	0	0	0	0
Smp_073610	-0.006792	1	1	-2593.76	-2593.77	1.16534	1	0.0001	0.0001	0	0	0	0.0001
Smp_042170	-2e-06	1	1	-470.286	-470.286	1.14761	1	1.17636	0.97773	0	0	0	0
Smp_047570	0.002004	1	0.964294	-862.517	-862.516	1.1375	1	0.0001	0.0001	0	0	0	0.0001
Smp_146460	0.00011	1	0.991632	-663.263	-663.263	1.18613	1	0.88761	0.98481	0	0	0	0
Smp_027390	0.000278	1	0.986697	-4853.97	-4853.97	1.15894	1	0.82933	0.94424	0	0	0	0
Smp_079480	1e-05	1	0.997477	-751.358	-751.358	0.88115	1	0.82447	1.19812	0	0	0	0
Smp_152650	-0.006584	1	1	-4869.35	-4869.36	0.0001	1	1.04915	1.08429	0	0.0001	0	0
Smp_132540	-0.014902	1	1	-5313.57	-5313.58	0.0001	1	0.95858	1.16003	0	0.0001	0	0
Smp_150540	-2e-06	1	1	-297.858	-297.858	1.0843	1	1.10605	1.03752	0	0	0	0
Smp_094060	0.004788	1	0.944834	-2417.55	-2417.55	0.69335	1	1.053	1.12861	0	0	0	0
Smp_123590	-1e-05	1	1	-467.157	-467.157	0.97562	1	1.14487	0.90908	0	0	0	0
Smp_021370	6e-06	1	0.998046	-1302.34	-1302.34	1.04814	1	0.91214	0.86336	0	0	0	0
Smp_163150	-0.000268	1	1	-104.228	-104.228	1.08191	1	1.14244	1.12348	0	0	0	0
Smp_067930	0.000176	1	0.989415	-738.019	-738.019	1.07386	1	1.84736	0.0001	0	0	0	0
Smp_153380	0.000762	1	0.977978	-396.529	-396.529	0.87229	1	0.0001	0.65633	0	0	0	0.0001
Smp_127680	0.003558	1	0.952435	-15530.6	-15530.6	0.0001	1	0.0001	0.0001	0	0.0001	0	0.0001
Smp_176300	-0.002724	1	1	-17169.2	-17169.2	27.4119	1	1.09634	1.15518	0	0	0	0
Smp_179160	-2.6e-05	1	1	-197.018	-197.018	0.11962	1	0.97022	1.1631	0	0	0	0
Smp_204940	-0.000906	1	1	-320.042	-320.043	1.05317	1	0.85141	0.97185	0	0	0	0
Smp_143520	0.002244	1	0.962218	-815.526	-815.525	0.0001	1	0.0001	0.0001	0	0.0001	0	0.0001
Smp_017350	-0.00011	1	1	-1337.34	-1337.34	1.04898	1	0.89305	1.12381	0	0	0	0
Smp_139040	2.2e-05	1	0.996258	-321.245	-321.245	1.17505	1	0.90767	1.17023	0	0	0	0
Smp_029410	0.002506	1	0.960075	-971.387	-971.386	0.0001	1	0.0001	0.0001	0	0	0	0.0001
Smp_135240	0.000946	1	0.975463	-1894.67	-1894.67	0.89036	1	0.83391	0.0001	0	0	0	0
Smp_125820	0.002896	1	0.957083	-2766.23	-2766.23	0.0001	1	0.0001	0.0001	0	0.0001	0	0.0001
Smp_032810	0.002048	1	0.963904	-913.67	-913.669	1.15604	1	0.0001	0.0001	0	0	0	0.0001
Smp_204490	0.000758	1	0.978036	-260.446	-260.445	1.03384	1	0.98463	0.88226	0	0	0	0
Smp_199840	0.000984	1	0.974975	-290.149	-290.148	0.97939	1	0.0001	1.47641	0	0	0	0.0001
Smp_132730	3.2e-05	1	0.995487	-1785.89	-1785.89	1.11911	1	1.0728	0.80401	0	0	0	0
Smp_132040	4e-06	1	0.998404	-881.736	-881.736	0.86372	1	1.14778	0.0001	0	0	0	0
Smp_103360	-1e-05	1	1	-212.989	-212.989	0.89743	1	1.00113	0.83451	0	0	0	0
Smp_123370	0.01053	1	0.918268	-3213.94	-3213.94	1.01528	1	0.0001	0.0001	0	0	0	0.0001
Smp_118100	-0.000796	1	1	-1744.87	-1744.87	0.0001	1	1.17322	0.92526	0	0.0001	0	0
Smp_141960	0.001394	1	0.970217	-981.366	-981.366	2.57001	1	0.0001	1.81417	0	0	0	0.0001
Smp_182140	-4.8e-05	1	1	-320.997	-320.997	41.3369	1	1.12994	0.91729	0	0	0	0
Smp_164730	1e-05	1	0.997477	-1954.36	-1954.36	0.97666	1	0.986	0.89224	0	0	0	0
Smp_092930	-0.001534	1	1	-1480.33	-1480.33	1.01567	1	0.0001	0.0001	0	0	0	0.0001
Smp_182410	9.17829	1	0.00244902	-238.495	-233.906	999	1	0.0001	0.0001	0.0529	0.0063	0	0.1159
Smp_180680	1e-05	1	0.997477	-4399.98	-4399.98	9.32204	1	77.667	0.0001	0	0	0	0
Smp_190530	-1.2e-05	1	1	-520.864	-520.864	1.0673	1	0.98937	1.08005	0	0	0	0
Smp_056860	0.001114	1	0.973374	-1743.57	-1743.57	0.90977	1	0.50989	0.0001	0	0	0	0
Smp_168730	-8e-06	1	1	-1085.01	-1085.01	0.90487	1	1.01343	1.07012	0	0	0	0
Smp_172820	0.000654	1	0.979598	-1865.77	-1865.77	1.18272	1	219.105	29.8117	0	0	0	0
Smp_123540	-0.002036	1	1	-770.15	-770.151	0.0001	1	0.97845	0.98833	0	0.0001	0	0
Smp_168080	8e-06	1	0.997743	-586.938	-586.938	0.97018	1	0.90682	1.03277	0	0	0	0
Smp_135630	-3.2e-05	1	1	-1499.32	-1499.32	0.0001	1	0.0001	8.41533	0	0.0001	0	0.0001
Smp_167700	-0.00062	1	1	-909.392	-909.393	1.02048	1	0.75609	0.99057	0	0	0	0
Smp_159600	0.000246	1	0.987486	-6000.35	-6000.35	39.0046	1	578.852	70.77	0	0	0	0
Smp_157860	0.001916	1	0.965086	-5175.88	-5175.88	0.0001	1	0.0001	0.0001	0	0.0001	0	0.0001
Smp_078700	6e-06	1	0.998046	-1678.08	-1678.08	0.93642	1	0.9169	0.8646	0	0	0	0
Smp_071610	-0.000244	1	1	-1871.82	-1871.82	51.1266	1	0.8118	1.15378	0	0	0	0
Smp_173620	-0.00451	1	1	-4426.48	-4426.49	0.0001	1	0.01542	0.0001	0	0.0001	0	0
Smp_119050	-5.6e-05	1	1	-940.672	-940.672	0.82814	1	0.73325	0.84659	0	0	0	0
Smp_048980	-0.000358	1	1	-4098.79	-4098.79	3.45192	1	1.00139	0.99342	0	0	0	0
Smp_074390	2e-06	1	0.998872	-480.469	-480.469	1.00157	1	0.93989	0.94989	0	0	0	0
Smp_142120	0.000416	1	0.983727	-1478.14	-1478.14	178.319	1	0.18747	7.05492	0	0	0	0
Smp_168550	-0.002876	1	1	-1219.57	-1219.57	0.0001	1	0.99091	1.09445	0	0.0001	0	0
Smp_070690	0.000496	1	0.982232	-1717.85	-1717.85	0.0001	1	0.0001	0.0001	0	0.0001	0	0.0001
Smp_142920	0.005804	1	0.939273	-2099.04	-2099.04	0.95222	1	0.0001	0.0001	0	0	0	0.0001
Smp_045960	-6.6e-05	1	1	-2042.56	-2042.56	0.96619	1	1.05544	1.05729	0	0	0	0
Smp_077610	0.000356	1	0.984946	-867.224	-867.224	0.0001	1	0.0001	0.63606	0	0	0	0.0001
Smp_003930	0.004852	1	0.944467	-2187.29	-2187.29	1.03462	1	0.0001	0.0001	0	0	0	0.0001
Smp_007290	-0.00268	1	1	-1252.97	-1252.97	0.0001	1	0.68464	0.0105	0	0.0001	0	0
Smp_197660	0	1	1	-242.764	-242.764	1.20231	1	1.07642	0.82445	0	0	0	0
Smp_148430	0.01014	1	0.919791	-2715.22	-2715.22	0.85378	1	0.0001	0.0001	0	0	0	0.0001
Smp_159930	-1.4e-05	1	1	-922.91	-922.91	1.08687	1	1.02375	0.95693	0	0	0	0
Smp_086450	0.000154	1	0.990099	-1674.44	-1674.44	0.75853	1	31.4818	469.201	0	0	0	0
Smp_105680	-0.003252	1	1	-2318.81	-2318.81	0.0001	1	25.1257	37.8474	0	0.0001	0	0
Smp_174650	0.000104	1	0.991863	-1877.29	-1877.29	1.08923	1	0.83816	0.95987	0	0	0	0
Smp_148120	-0.01424	1	1	-4127.19	-4127.19	0.0001	1	78.0904	470.271	0	0.0001	0	0
Smp_138550	0.004194	1	0.948364	-1184.34	-1184.34	1.16417	1	0.0001	0.0001	0	0	0	0.0001
Smp_029890	-0.001712	1	1	-1595.91	-1595.91	0.0001	1	0.13115	0.0001	0	0.0001	0	0.0001
Smp_176870	-0.001314	1	1	-1396.54	-1396.54	0.0001	1	0.24959	0.0001	0	0.0001	0	0
Smp_146050	1e-05	1	0.997477	-716.632	-716.632	0.99742	1	0.90275	0.96615	0	0	0	0
Smp_081030	0.001086	1	0.973711	-490.154	-490.154	0.85349	1	0.0001	0.0001	0	0	0	0.0001
Smp_181140	-0.00564	1	1	-5020.55	-5020.55	0.0001	1	1.19084	0.80368	0	0.0001	0	0
Smp_022130	0.000876	1	0.976388	-1679.49	-1679.49	1.11531	1	0.89237	0.0001	0	0	0	0
Smp_136290	-0.000108	1	1	-3825.47	-3825.47	6.9552	1	1.19165	0.90055	0	0	0	0
Smp_055640	0	1	1	-649.981	-649.981	1.1054	1	1.01971	0.83186	0	0	0	0
Smp_173150	0.000576	1	0.980853	-883.822	-883.822	0.94122	1	0.07208	0.0001	0	0	0	0
Smp_087010	-0.006356	1	1	-4467.16	-4467.16	0.0001	1	1.10584	0.99353	0	0.0001	0	0
Smp_201450	-2e-06	1	1	-419.376	-419.376	1.1328	1	1.04727	0.9814	0	0	0	0
Smp_133710	-0.006692	1	1	-2101.43	-2101.43	0.0001	1	0.93448	1.15283	0	0.0001	0	0
Smp_196950	0.013526	1	0.907414	-4097.82	-4097.82	0.96188	1	0.0001	0.0001	0	0	0	0.0001
Smp_121230	0.002898	1	0.957068	-740.112	-740.111	1.29457	1	0.0001	0.0001	0	0	0	0.0001
Smp_121940	-0.004194	1	1	-1981.04	-1981.04	0.0001	1	1.01863	0.85704	0	0.0001	0	0
Smp_148830	0.012602	1	0.910618	-13080	-13080	1.18704	1	0.0001	0.03743	0	0	0	0.0001
Smp_020400	0.002134	1	0.963155	-1844.64	-1844.64	0.86801	1	0.0001	0.0001	0	0	0	0.0001
Smp_141690	-6e-06	1	1	-483.325	-483.325	0.8744	1	0.92102	0.8875	0	0	0	0
Smp_143000	-0.000688	1	1	-388.874	-388.874	0.0001	1	0.0001	0.0001	0	0.0001	0	0.0001
Smp_171460	8e-06	1	0.997743	-3426.9	-3426.9	0.88836	1	0.98121	1.13093	0	0	0	0
Smp_032260	-2e-06	1	1	-824.246	-824.246	0.9457	1	1.19251	1.01349	0	0	0	0
Smp_197440	-0.000542	1	1	-210.681	-210.681	1.08383	1	1.30503	1.1748	0	0	0	0
Smp_028840	-0.001062	1	1	-528.736	-528.737	0.82903	1	1.84832	0.0001	0	0	0	0
Smp_136120	0.001058	1	0.974052	-629.453	-629.452	1.074	1	0.83125	0.83803	0	0	0	0
Smp_158510	0.002516	1	0.959995	-1167.66	-1167.65	0.86499	1	0.0001	1.04987	0	0	0	0.0001
Smp_212710	-0.000106	1	1	-2619.11	-2619.11	1.03269	1	0.8403	0.97557	0	0	0	0
Smp_087320	0.002162	1	0.962914	-1008.73	-1008.72	1.05375	1	0.0001	0.19831	0	0	0	0.0002
Smp_191880	-1.2e-05	1	1	-643.12	-643.12	1.17819	1	1.19561	0.94168	0	0	0	0
Smp_061480	1e-05	1	0.997477	-1885.4	-1885.4	1.0247	1	1.03276	0.88766	0	0	0	0
Smp_065650	6.4e-05	1	0.993617	-1142.7	-1142.7	0.62946	1	1.10831	0.0001	0	0	0	0
Smp_106590	0.000356	1	0.984946	-142.672	-142.672	1.12253	1	1.17427	0.94722	0	0	0	0
Smp_099150	3.8e-05	1	0.995082	-939.253	-939.253	0.90713	1	0.83574	0.83312	0	0	0	0
Smp_161600	-2e-05	1	1	-2360.53	-2360.53	0.96325	1	0.98125	1.0765	0	0	0	0
Smp_163680	0.003798	1	0.950859	-3062.98	-3062.98	0.42729	1	0.0001	0.98824	0	0	0	0.0001
Smp_140780	0.000852	1	0.976714	-875.581	-875.581	0.92096	1	0.0001	0.0001	0	0	0	0.0001
Smp_199150	0.003662	1	0.951746	-2605.97	-2605.97	0.9789	1	0.0001	0.0001	0	0	0	0.0001
Smp_000910	0.012308	1	0.911663	-2332.59	-2332.58	0.58074	1	0.0001	0.94448	0	0	0	0.0001
Smp_010230	4.2e-05	1	0.994829	-1238.62	-1238.62	1.1231	1	0.95807	1.19402	0	0	0	0
Smp_095810	-0.001894	1	1	-944.011	-944.012	0.0001	1	0.92941	0.93167	0	0.0001	0	0
Smp_212570	0.003142	1	0.955299	-2553	-2553	0.0001	1	0.0001	0.0001	0	0.0001	0	0.0001
Smp_155160	4e-06	1	0.998404	-294.041	-294.041	0.95808	1	0.86436	1.12033	0	0	0	0
Smp_139600	0.000584	1	0.98072	-2267.69	-2267.69	254.651	1	0.0001	0.0001	0	0	0	0.0001
Smp_165280	0.003538	1	0.952569	-3633.34	-3633.34	1.00063	1	0.0001	1.51843	0	0	0	0.0001
Smp_165930	-0.006818	1	1	-5102.23	-5102.24	0.0001	1	0.0001	0.71128	0	0.0001	0	0.0001
Smp_147520	-4.8e-05	1	1	-3966.74	-3966.74	0.65305	1	1.12478	1.07742	0	0	0	0
Smp_147830	-0.000482	1	1	-2653.84	-2653.84	35.8092	1	0.82759	1.06376	0	0	0	0
Smp_200490	-1.4e-05	1	1	-241.829	-241.829	0.88935	1	1.17721	0.80442	0	0	0	0
Smp_084600	-0.00068	1	1	-2038.38	-2038.38	0.0001	1	0.0001	0.94976	0	0.0001	0	0
Smp_122230	4e-06	1	0.998404	-320.718	-320.718	0.84758	1	0.82186	0.94597	0	0	0	0
Smp_134290	0.006602	1	0.935241	-2748.95	-2748.95	0.75959	1	0.973	1.16464	0	0	0	0
Smp_083880	5.2e-05	1	0.994246	-1940.19	-1940.19	1.09906	1	1.0541	1.06798	0	0	0	0
Smp_013520	-9e-05	1	1	-2051.77	-2051.77	26.6839	1	0.97696	0.82892	0	0	0	0
Smp_140430	-6.8e-05	1	1	-1344.02	-1344.02	0.81971	1	1.12978	1.00732	0	0	0	0
Smp_130780	-5e-05	1	1	-1448.35	-1448.35	0.80405	1	0.96947	1.23293	0	0	0	0
Smp_175740	-0.000624	1	1	-526.502	-526.502	0.8382	1	0.0001	4.01647	0	0	0	0
Smp_053470	4e-06	1	0.998404	-2556.08	-2556.08	0.96469	1	1.00248	0.98931	0	0	0	0
Smp_175210	1.6e-05	1	0.996808	-400.992	-400.992	1.1776	1	0.82665	0.81005	0	0	0	0
Smp_151260	2.2e-05	1	0.996258	-565.872	-565.872	0.67562	1	0.63655	1.53912	0	0	0	0
Smp_179940	0.002328	1	0.961518	-1844.44	-1844.44	1.11493	1	0.0001	0.83911	0	0	0	0.0001
Smp_086830	0.003466	1	0.953053	-1577.89	-1577.89	1.1403	1	0.0001	0.0001	0	0	0	0.0001
Smp_073570	0.000936	1	0.975593	-527.394	-527.393	1.05248	1	0.0001	0.42823	0	0	0	0.0001
Smp_101450	0.000558	1	0.981154	-1011.55	-1011.55	0.91809	1	0.0001	0.22555	0	0	0	0.0001
Smp_005290	-1e-05	1	1	-1168.17	-1168.17	0.92667	1	0.83222	0.97634	0	0	0	0
Smp_204160	-3.8e-05	1	1	-1284.09	-1284.09	0.85023	1	1.00865	0.85892	0	0	0	0
Smp_155290	2.6e-05	1	0.995932	-208.832	-208.832	0.86459	1	0.24023	0.58781	0	0	0	0
Smp_052870	-5.6e-05	1	1	-1534.68	-1534.68	0.80071	1	0.90561	1.10964	0	0	0	0
Smp_164880	8e-06	1	0.997743	-3932.83	-3932.83	1.06372	1	1.04481	0.97485	0	0	0	0
Smp_137650	0.000212	1	0.988383	-4537.95	-4537.95	1.08148	1	0.92472	1.01901	0	0	0	0
Smp_034310	0.00028	1	0.986649	-395.064	-395.064	1.18135	1	4.60886	2.56727	0	0	0	0
Smp_040460	0.002406	1	0.960879	-2884.76	-2884.76	1.10119	1	0.0001	0.0001	0	0	0	0.0001
Smp_186880	-6e-06	1	1	-258.013	-258.013	0.94608	1	1.0407	0.82313	0	0	0	0
Smp_180350	-4.4e-05	1	1	-727.839	-727.839	3.69766	1	1.17867	0.90083	0	0	0	0
Smp_130000	0.003674	1	0.951667	-5788.94	-5788.94	0.0001	1	730.334	0.0001	0	0.0001	0	0
Smp_084780	-0.000776	1	1	-790.324	-790.324	0.0001	1	0.0001	0.87437	0	0.0001	0	0.0001
Smp_134070	0.003014	1	0.956218	-1511.1	-1511.09	0.0001	1	0.0001	0.0001	0	0.0001	0	0.0001
Smp_033330	2.8e-05	1	0.995778	-397.684	-397.684	1.14106	1	0.91641	1.00283	0	0	0	0
Smp_163700	2.8e-05	1	0.995778	-321.659	-321.659	0.94572	1	0.82285	0.8675	0	0	0	0
Smp_028150	1.4e-05	1	0.997015	-1590.98	-1590.98	1.12631	1	1.07272	0.96963	0	0	0	0
Smp_161960	0.006366	1	0.936406	-1324.9	-1324.89	0.86954	1	0.0001	0.0001	0	0	0	0.0001
Smp_165420	0.0039	1	0.950204	-15297.1	-15297.1	0.89436	1	0.0001	0.0001	0	0	0	0.0001
Smp_057950	-1.2e-05	1	1	-121.659	-121.659	0.85547	1	1.07479	1.11545	0	0	0	0
Smp_009390	-0.000548	1	1	-399.422	-399.422	0.79272	1	0.0001	0.89392	0	0	0	0.0001
Smp_214010	-5.8e-05	1	1	-1025.83	-1025.83	0.80072	1	1.10401	1.07676	0	0	0	0
Smp_129470	0.00526	1	0.942183	-1922.56	-1922.56	1.18177	1	0.0001	0.87565	0	0	0	0.0001
Smp_164080	-2.8e-05	1	1	-451.021	-451.021	1.02679	1	1.13379	1.13797	0	0	0	0
Smp_211000	-0.002046	1	1	-7126.44	-7126.45	69.5481	1	0.98443	0.83459	0	0	0	0
Smp_062680	0.000112	1	0.991556	-2120.78	-2120.78	0.90619	1	0.76565	0.94539	0	0	0	0
Smp_098420	-1.8e-05	1	1	-1224.24	-1224.24	1.15292	1	1.12919	0.86899	0	0	0	0
Smp_105730	2e-06	1	0.998872	-459.979	-459.979	1.07962	1	1.11151	1.13614	0	0	0	0
Smp_163830	-0.000178	1	1	-1246.07	-1246.07	0.80328	1	1.03804	0.83551	0	0	0	0
Smp_157290	8e-05	1	0.992864	-3616	-3616	0.0001	1	0.0001	0.61039	0	0.0001	0	0.0001
Smp_105220	2e-06	1	0.998872	-450.086	-450.086	1.15208	1	0.91797	1.08992	0	0	0	0
Smp_151840	4.8e-05	1	0.994472	-1683.87	-1683.87	1.00567	1	0.87173	1.86349	0	0	0	0
Smp_204550	0.00037	1	0.984653	-1436.73	-1436.73	0.9022	1	225.744	45.5132	0	0	0	0
Smp_090160	0.001588	1	0.968213	-1443.14	-1443.14	0.8738	1	0.0001	0.99385	0	0	0	0.0001
Smp_085780	-9.8e-05	1	1	-1000.62	-1000.62	0.8136	1	1.14628	0.8376	0	0	0	0
Smp_052250	-8e-06	1	1	-1202.45	-1202.45	1.17067	1	0.93923	0.95613	0	0	0	0
Smp_163060	8e-06	1	0.997743	-995.717	-995.717	0.87951	1	0.83567	1.10477	0	0	0	0
Smp_034920	0.006952	1	0.93355	-13396.6	-13396.6	0.0001	1	0.0001	0.0001	0	0.0001	0	0.0001
Smp_142680	0.000286	1	0.986507	-1015.27	-1015.27	0.76129	1	111.008	536.067	0	0	0	0
Smp_164540	0.000616	1	0.980199	-3731.34	-3731.34	0.80824	1	0.0001	0.0001	0	0	0	0.0001
Smp_173480	5e-05	1	0.994358	-1407.09	-1407.09	1.00927	1	0.85983	0.92579	0	0	0	0
Smp_138230	0.00702	1	0.933227	-4709.46	-4709.45	1.92694	1	0.0001	1.47825	0	0	0	0.0001
Smp_188510	2.4e-05	1	0.996091	-1613.2	-1613.2	1.10368	1	1.04741	0.83748	0	0	0	0
Smp_044970	0.000734	1	0.978386	-3737.95	-3737.95	0.95853	1	0.28402	0.0001	0	0	0	0
Smp_157470	-5e-05	1	1	-1159.55	-1159.55	0.90403	1	1.09348	0.94496	0	0	0	0
Smp_153730	-0.00037	1	1	-1578.73	-1578.73	34.6453	1	1.08709	1.1264	0	0	0	0
Smp_061590	0.001024	1	0.974472	-5314.57	-5314.57	1.05457	1	0.60155	0.0001	0	0	0	0
Smp_011000	-0.00019	1	1	-1650.9	-1650.9	0.0001	1	0.0001	1.83855	0	0.0001	0	0.0001
Smp_012070	0.000892	1	0.976174	-671.554	-671.553	0.0001	1	1.0543	1.02919	0	0.0001	0	0
Smp_042720	-5e-05	1	1	-1812.82	-1812.82	0.88114	1	1.14475	1.06881	0	0	0	0
Smp_202450	-0.001572	1	1	-869.89	-869.891	0.0001	1	1.17409	1.09846	0	0.0001	0	0
Smp_205220	2e-06	1	0.998872	-278.59	-278.59	1.06405	1	0.67682	0.49843	0	0	0	0
Smp_142000	2e-06	1	0.998872	-68.8191	-68.8191	0.99122	1	1.06008	1.12381	0	0	0	0
Smp_006240	0.000494	1	0.982268	-278.139	-278.139	0.92791	1	0.91993	1.20865	0	0	0	0
Smp_142550	0.000796	1	0.977492	-8623.46	-8623.46	1.12173	1	0.54361	1.23926	0	0	0	0
Smp_006710	1.6e-05	1	0.996808	-1042.44	-1042.44	0.96902	1	0.92786	0.88847	0	0	0	0
Smp_160610	0.007882	1	0.929256	-2718.35	-2718.34	1.07769	1	0.0001	1.31508	0	0	0	0.0001
Smp_146070	-0.000754	1	1	-645.135	-645.135	0.0001	1	1.09671	1.14541	0	0.0001	0	0
Smp_082030	-4e-06	1	1	-724.281	-724.281	1.07356	1	1.13334	1.03602	0	0	0	0
Smp_132920	-0.001668	1	1	-2962.67	-2962.67	0.17641	1	0.0001	0.60177	0	0	0	0.0001
Smp_171110	-2.2e-05	1	1	-948.5	-948.5	0.9937	1	1.0828	0.9301	0	0	0	0
Smp_123165	0.004658	1	0.945587	-2409.95	-2409.94	0.81531	1	0.0001	0.76993	0	0	0	0.0001
Smp_213890	0.002716	1	0.958437	-7945.11	-7945.11	1.04537	1	0.94508	0.0001	0	0	0	0
Smp_171440	-0.00156	1	1	-3290.61	-3290.61	0.0001	1	0.0001	1.04861	0	0.0001	0	0.0001
Smp_172140	0.000404	1	0.983964	-1768.75	-1768.75	1.03198	1	2.17651	4.95083	0	0	0	0
Smp_176460	8.6e-05	1	0.992601	-1293.31	-1293.31	0.0001	1	0.0001	0.9475	0	0.0001	0	0.0001
Smp_201980	-0.000712	1	1	-209.693	-209.694	0.0001	1	1.29899	0.88517	0	0.0001	0	0
Smp_158070	1e-05	1	0.997477	-533.019	-533.019	1.07771	1	0.97323	0.95701	0	0	0	0
Smp_162610	0.007882	1	0.929256	-3889.62	-3889.62	1.10483	1	0.0001	2.27703	0	0	0	0.0001
Smp_104170	4e-06	1	0.998404	-478.141	-478.141	0.87119	1	0.93008	0.98895	0	0	0	0
Smp_205970	0	1	1	-231.461	-231.461	0.94949	1	1.0099	0.89188	0	0	0	0
Smp_205200	6e-06	1	0.998046	-444.683	-444.683	1.14985	1	1.06919	0.94374	0	0	0	0
Smp_196180	0.000952	1	0.975386	-3839.24	-3839.24	0.86896	1	0.0001	0.0001	0	0	0	0.0001
Smp_173810	1.4e-05	1	0.997015	-1906.02	-1906.02	0.99178	1	0.95423	0.97482	0	0	0	0
Smp_167060	-0.002112	1	1	-926.22	-926.221	1.16137	1	0.99186	0.87808	0	0	0	0
Smp_178790	1.6e-05	1	0.996808	-754.533	-754.533	0.93457	1	0.80949	1.30989	0	0	0	0
Smp_149390	0.00337	1	0.953707	-10159.8	-10159.8	0.0001	1	0.0001	0.0001	0	0.0001	0	0.0001
Smp_091480	-0.002216	1	1	-910.395	-910.396	0.0001	1	0.931	0.81266	0	0.0001	0	0
Smp_213090	0.001434	1	0.969793	-793.766	-793.765	0.91493	1	0.0001	0.0001	0	0	0	0.0001
Smp_101630	-0.001224	1	1	-1440.71	-1440.71	0.07636	1	1.03856	0.99735	0	0	0	0
Smp_213760	0.001302	1	0.971216	-4313.78	-4313.77	1.11508	1	0.35819	1.60959	0	0	0	0
Smp_069960	0.009558	1	0.922119	-3596.08	-3596.08	0.76299	1	0.0001	0.0001	0	0	0	0.0001
Smp_122780	0.006444	1	0.936019	-3543.65	-3543.65	0.67331	1	0.0001	0.74564	0	0	0	0.0001
Smp_102820	-8.8e-05	1	1	-722.108	-722.108	1.35077	1	1.19455	0.85956	0	0	0	0
Smp_172490	0.004074	1	0.949107	-2243.79	-2243.78	1.03336	1	0.0001	1.6693	0	0	0	0.0001
Smp_172360	2e-06	1	0.998872	-484.514	-484.514	1.09385	1	0.96132	0.85359	0	0	0	0
Smp_001590	-1e-05	1	1	-944.34	-944.34	0.85311	1	0.94923	1.09844	0	0	0	0
Smp_074140	-1e-05	1	1	-1292.6	-1292.6	1.12948	1	1.1487	1.1656	0	0	0	0
Smp_045550	0.00134	1	0.970799	-1849.53	-1849.53	1.04186	1	0.15349	0.59688	0	0	0	0
Smp_158210	7.6e-05	1	0.993044	-387.667	-387.667	1.15023	1	128.293	20.6814	0	0	0	0
Smp_136350	-0.001158	1	1	-689.31	-689.31	0.0001	1	0.851	0.8841	0	0.0001	0	0
Smp_146690	0.000912	1	0.975908	-2633.5	-2633.5	0.0001	1	0.0001	0.0001	0	0.0001	0	0.0001
Smp_100080	-0.002452	1	1	-946.501	-946.503	107.514	1	0.82422	0.0001	0	0	0	0
Smp_123780	-0.012158	1	1	-2405.03	-2405.04	0.0001	1	0.95124	1.05108	0	0.0001	0	0
Smp_077860	0.004322	1	0.947583	-1492.91	-1492.9	0.86648	1	0.0001	0.0001	0	0	0	0.0001
Smp_148330	0.004076	1	0.949095	-3168.45	-3168.45	1.0306	1	0.0001	0.92627	0	0	0	0.0001
Smp_197050	-4e-06	1	1	-239.314	-239.314	0.91507	1	0.93634	0.84537	0	0	0	0
Smp_198720	0.000302	1	0.986135	-120.903	-120.903	1.13985	1	0.9016	0.88479	0	0	0	0
Smp_127090	2.2e-05	1	0.996258	-1973.36	-1973.36	1.15801	1	0.80863	1.18924	0	0	0	0
Smp_144120	1.2e-05	1	0.997236	-1621.3	-1621.3	0.8977	1	0.84279	1.1168	0	0	0	0
Smp_199890	6e-06	1	0.998046	-220.376	-220.376	1.07214	1	0.88326	1.12781	0	0	0	0
Smp_000210	0.000746	1	0.97821	-227.473	-227.473	0.82163	1	1.18937	1.15487	0	0	0	0
Smp_199230	-4e-06	1	1	-259.457	-259.457	0.9312	1	1.01818	0.91174	0	0	0	0
Smp_045730	-0.001178	1	1	-1246.02	-1246.02	0.0001	1	1.11857	0.9749	0	0.0001	0	0
Smp_139830	0.000366	1	0.984737	-1659.94	-1659.94	0.0001	1	0.0001	0.0001	0	0.0001	0	0.0001
Smp_154170	0.000238	1	0.987691	-352.865	-352.864	1.05556	1	43.2358	0.0001	0	0	0	0
Smp_149420	7.6e-05	1	0.993044	-2763.75	-2763.75	1.0936	1	0.91251	0.94363	0	0	0	0
Smp_212380	-0.000192	1	1	-1070.77	-1070.77	0.60219	1	1.18675	0.82248	0	0	0	0
Smp_084460	0	1	1	-538.322	-538.322	0.0001	1	0.0001	1.02721	0	0.0001	0	0.0001
Smp_125780	-0.001538	1	1	-1927.31	-1927.31	0.0001	1	0.0001	0.0001	0	0.0001	0	0.0001
Smp_149220	0.003756	1	0.951131	-3336.07	-3336.07	1.02513	1	0.0001	0.78642	0	0	0	0.0001
Smp_031400	0.000132	1	0.990833	-1110.01	-1110.01	0.85371	1	0.0001	2.08934	0	0	0	0.0001
Smp_113710	0.001396	1	0.970196	-427.063	-427.062	1.06487	1	0.0001	0.0001	0	0	0	0.0001
Smp_197580	-0.0037	1	1	-1632.57	-1632.57	0.0001	1	0.7679	1.22157	0	0.0001	0	0
Smp_198380	0.005906	1	0.938742	-3655.49	-3655.49	1.33839	1	0.0001	0.0001	0	0	0	0.0001
Smp_182600	18.0958	1	2.10066e-05	-340.534	-331.486	999	1	0.0001	0.0001	0.0312	0.0045	0	0.0907
Smp_203690	-0.000568	1	1	-257.395	-257.395	1.04768	1	0.94274	0.94276	0	0	0	0
Smp_124920	0.005294	1	0.941997	-1600.77	-1600.76	0.98036	1	0.0001	0.0001	0	0	0	0.0001
Smp_083780	0.008016	1	0.928659	-3320.63	-3320.63	9.88364	1	0.0001	0.0001	0	0	0	0.0001
Smp_166620	0.015252	1	0.901712	-2521.74	-2521.73	0.83337	1	0.0001	0.0001	0	0	0	0.0001
Smp_180360	0.002524	1	0.959932	-886.429	-886.428	1.03119	1	0.0001	0.31694	0	0	0	0.0001
Smp_175910	-5.2e-05	1	1	-1280.45	-1280.45	0.30539	1	0.84502	1.0568	0	0	0	0
Smp_055450	-2e-06	1	1	-640.474	-640.474	0.68151	1	0.69364	1.09224	0	0	0	0
Smp_080520	-0.000326	1	1	-6135.84	-6135.84	0.60928	1	0.86346	0.99727	0	0	0	0
Smp_204310	0.000608	1	0.980328	-670.37	-670.37	0.86008	1	690.686	0.0001	0	0	0	0
Smp_161390	-7.6983	1	1	-462.437	-466.286	0.0001	1	999	999	0.0032	0.058	0.0267	0
Smp_155220	-0.003862	1	1	-2024.04	-2024.04	0.0001	1	1.12997	0.89704	0	0.0001	0	0
Smp_027740	-8e-06	1	1	-324.24	-324.24	0.89507	1	1.00913	1.00834	0	0	0	0
Smp_125250	3e-05	1	0.99563	-488.672	-488.672	1.12258	1	0.80346	1.16813	0	0	0	0
Smp_077280	-8e-06	1	1	-244.371	-244.371	1.0056	1	1.12948	0.98587	0	0	0	0
Smp_200800	1.8e-05	1	0.996615	-383.726	-383.726	1.03179	1	0.82252	0.97913	0	0	0	0
Smp_088060	-0.000376	1	1	-1857.74	-1857.74	0.0001	1	0.0001	0.0001	0	0.0001	0	0.0001
Smp_180600	0.000206	1	0.988549	-1060.97	-1060.97	1.04296	1	4.19893	0.0001	0	0	0	0
Smp_133380	0.001666	1	0.967442	-1214.95	-1214.95	0.95819	1	0.0001	0.45712	0	0	0	0.0001
Smp_073050	-17.0347	1	1	-607.721	-616.238	0.0001	1	999	999	0.0024	0.048	0.0167	0
Smp_148590	-0.001508	1	1	-642.363	-642.364	0.0001	1	1.17839	0.80701	0	0.0001	0	0
Smp_116290	-0.000804	1	1	-432.926	-432.927	0.0001	1	132.359	25.5771	0	0.0001	0	0
Smp_212960	0.002928	1	0.956847	-1291.86	-1291.86	1.13651	1	0.0001	2.34877	0	0	0	0.0001
Smp_165630	-2e-06	1	1	-1974.91	-1974.91	1.13404	1	1.16971	0.81033	0	0	0	0
Smp_078750	-0.00075	1	1	-936.936	-936.936	0.0001	1	0.80884	0.9757	0	0.0001	0	0
Smp_072900	0.00102	1	0.974522	-680.253	-680.252	1.18401	1	0.0001	1.13358	0	0	0	0.0001
Smp_005190	0.000168	1	0.989659	-2161.61	-2161.61	1.06497	1	0.69784	0.81703	0	0	0	0
Smp_093620	0.000164	1	0.989782	-1832.64	-1832.63	0.8387	1	156.748	0.0001	0	0	0	0
Smp_169930	0.001984	1	0.964472	-1917.48	-1917.48	0.95106	1	0.0001	1.85628	0	0	0	0.0001
Smp_132360	8.8686	1	0.00290118	-1093.31	-1088.88	999	1	999	999	0.009	0.0013	0.0119	0
Smp_198940	-8e-06	1	1	-1611.36	-1611.36	1.04595	1	1.08108	0.92128	0	0	0	0
Smp_194610	0.000222	1	0.988112	-1229.13	-1229.13	1.01859	1	0.80196	0.53267	0	0	0	0
Smp_150410	-5.2e-05	1	1	-750.334	-750.334	0.90325	1	1.17581	0.97599	0	0	0	0
Smp_008260	0.00725	1	0.932145	-1846.04	-1846.03	0.78594	1	0.0001	0.0001	0	0	0	0.0001
Smp_190050	-0.000842	1	1	-259.919	-259.92	0.0001	1	0.42392	0.78794	0	0.0001	0	0
Smp_140840	8e-05	1	0.992864	-1158.15	-1158.15	0.81442	1	0.5855	1.13448	0	0	0	0
Smp_199090	0.00121	1	0.972251	-893.666	-893.665	0.41948	1	0.85324	0.9851	0	0	0	0
Smp_000075	3.2e-05	1	0.995487	-1217.68	-1217.68	133.258	1	120.525	0.0001	0	0	0	0
Smp_028430	-0.000146	1	1	-406.331	-406.332	106.536	1	0.75752	1.13682	0	0	0	0
Smp_155620	0.001316	1	0.971062	-1768.38	-1768.38	0.93557	1	0.27073	0.0001	0	0	0	0
Smp_155330	-1.4e-05	1	1	-5964.57	-5964.57	0.90271	1	0.92065	1.03176	0	0	0	0
Smp_147640	3.4e-05	1	0.995348	-1678.99	-1678.99	1.08647	1	1.02112	0.80903	0	0	0	0
Smp_160370	0.002704	1	0.958529	-1307.03	-1307.03	0.83201	1	1.16628	1.05577	0	0	0	0
Smp_133960	-7e-05	1	1	-284.072	-284.072	0.0001	1	1.0771	0.93425	0	0	0	0
Smp_214170	-0.007194	1	1	-3052.51	-3052.52	0.81139	1	0.76588	0.64602	0	0	0	0
Smp_020210	-0.01026	1	1	-2393.92	-2393.92	0.0001	1	0.65036	0.08093	0	0.0001	0	0
Smp_148920	8e-05	1	0.992864	-898.433	-898.433	1.06299	1	0.82022	0.9352	0	0	0	0
Smp_152810	-1.8e-05	1	1	-2411.81	-2411.81	1.32917	1	1.20239	1.2891	0	0	0	0
Smp_138000	1.2e-05	1	0.997236	-208.015	-208.015	0.88586	1	1.13704	0.91014	0	0	0	0
Smp_124070	1.6e-05	1	0.996808	-542.159	-542.159	1.05639	1	0.94953	1.00961	0	0	0	0
Smp_194800	0.003442	1	0.953216	-2403.11	-2403.11	0.28887	1	0.0001	0.85101	0	0	0	0.0001
Smp_150670	-0.003026	1	1	-4086.32	-4086.32	0.0001	1	1.95741	0.84671	0	0.0001	0	0
Smp_089330	0.000192	1	0.988945	-788.456	-788.456	1.1126	1	0.87732	0.0001	0	0	0	0
Smp_084570	0.001676	1	0.967345	-1252.6	-1252.6	0.83603	1	0.0001	0.0001	0	0	0	0.0001
Smp_095480	-3.4e-05	1	1	-352.399	-352.399	0.73333	1	0.94109	1.02837	0	0	0	0
Smp_129860	6e-06	1	0.998046	-427.484	-427.484	1.16604	1	1.04646	1.06931	0	0	0	0
Smp_170630	0.00433	1	0.947535	-2458	-2457.99	0.78569	1	0.0001	0.0001	0	0	0	0.0001
Smp_131520	0.000176	1	0.989415	-1716.13	-1716.13	0.90991	1	0.543	0.78714	0	0	0	0
Smp_200110	0	1	1	-392.992	-392.992	0.92392	1	0.98295	0.81026	0	0	0	0
Smp_034430	-0.002422	1	1	-733.377	-733.378	0.0001	1	59.3409	187.495	0	0.0001	0	0
Smp_170180	12.5414	1	0.000398044	-133.077	-126.806	999	1	0.0001	0.0001	0.1136	0.014	0	0.2965
Smp_124310	0.000462	1	0.982851	-796.706	-796.706	1.03287	1	0.0001	0.18766	0	0	0	0.0001
Smp_022430	1.6e-05	1	0.996808	-456.069	-456.069	1.19092	1	1.04608	0.95757	0	0	0	0
Smp_034120	2.8e-05	1	0.995778	-797.527	-797.527	1.03473	1	0.95963	0.80228	0	0	0	0
Smp_160110	6.8e-05	1	0.993421	-572.786	-572.786	1.17609	1	1.48777	1.68079	0	0	0	0
Smp_134570	-0.040406	1	1	-7455.98	-7456	0.0001	1	0.83712	1.11892	0	0.0001	0	0
Smp_030320	-0.004916	1	1	-3227.29	-3227.29	0.0001	1	0.96789	0.59586	0	0.0001	0	0
Smp_062540	-0.000296	1	1	-1035.6	-1035.6	0.0001	1	0.7503	0.0001	0	0	0	0
Smp_091170	-0.000636	1	1	-382.379	-382.379	0.0001	1	1.17153	1.14257	0	0	0	0
Smp_171320	-1e-05	1	1	-638.827	-638.827	1.03428	1	1.15174	0.90293	0	0	0	0
Smp_210520	-0.002982	1	1	-3236.31	-3236.32	0.0001	1	0.13736	0.0001	0	0.0001	0	0
Smp_063760	-1.6e-05	1	1	-1061.36	-1061.36	1.04273	1	1.08974	1.16689	0	0	0	0
Smp_145500	0.006384	1	0.936317	-3121.4	-3121.4	0.98807	1	0.0001	0.0001	0	0	0	0.0001
Smp_141880	-7e-05	1	1	-1920.93	-1920.93	0.84773	1	0.93313	0.87008	0	0	0	0
Smp_170980	0.006306	1	0.936706	-2790.42	-2790.41	1.06593	1	0.0001	0.96896	0	0	0	0.0001
Smp_170450	0.001606	1	0.968033	-2342.87	-2342.87	1.12129	1	0.38102	0.0001	0	0	0	0
Smp_076370	0.001796	1	0.966196	-1561.76	-1561.76	1.09472	1	0.0001	1.55431	0	0	0	0.0001
Smp_156820	-0.00011	1	1	-1630.74	-1630.74	0.81296	1	1.05402	0.89898	0	0	0	0
Smp_164270	0.001536	1	0.968737	-11921.8	-11921.8	0.0001	1	0.0001	1.42472	0	0.0001	0	0.0001
Smp_002350	-0.000126	1	1	-3727.36	-3727.36	0.89881	1	1.05525	0.78323	0	0	0	0
Smp_018990	0.000572	1	0.980919	-738.134	-738.134	0.96945	1	0.0001	0.0001	0	0	0	0.0001
Smp_213950	0.014588	1	0.903865	-6136.6	-6136.6	0.93718	1	0.0001	0.0001	0	0	0	0.0001
Smp_178090	0.002026	1	0.964098	-513.237	-513.236	0.24605	1	436.113	999	0	0	0	0
Smp_130920	0.002608	1	0.959271	-2904.11	-2904.11	0.0001	1	1.1322	1.07902	0	0.0001	0	0
Smp_127520	4.2e-05	1	0.994829	-2578.79	-2578.79	1.0639	1	1.01795	0.96104	0	0	0	0
Smp_157660	-3.6e-05	1	1	-2337.07	-2337.07	0.95669	1	1.09607	0.89393	0	0	0	0
Smp_046410	0.002018	1	0.964169	-1682.6	-1682.6	0.9529	1	0.0001	0.0001	0	0	0	0.0001
Smp_151100	-0.006438	1	1	-3377.35	-3377.35	0.0001	1	0.44083	0.7422	0	0.0001	0	0
Smp_131030	-0.00146	1	1	-2680.04	-2680.04	8.84951	1	0.0001	1.3172	0	0	0	0.0001
Smp_042110	0.000714	1	0.978682	-762.318	-762.318	1.10995	1	0.0001	1.2609	0	0	0	0.0001
Smp_046140	2.6e-05	1	0.995932	-4849.33	-4849.33	153.689	1	42.0334	61.779	0	0	0	0
Smp_148460	-0.00027	1	1	-11599	-11599	0.82297	1	0.86403	1.29704	0	0	0	0
Smp_079490	-2.6e-05	1	1	-1173.65	-1173.65	0.76022	1	0.83132	0.87332	0	0	0	0
Smp_146440	0.007094	1	0.932877	-3099.77	-3099.76	0.52482	1	0.0001	0.0001	0	0	0	0.0001
Smp_109040	2.53893	1	0.11107	-557.312	-556.043	0.0001	1	0.0001	0.0001	0.0026	0.0489	0	0.0556
Smp_146190	2.2e-05	1	0.996258	-361.527	-361.527	1.06631	1	0.90793	0.8319	0	0	0	0
Smp_047540	-0.001656	1	1	-2123.7	-2123.7	0.0001	1	0.98151	0.80054	0	0.0001	0	0
Smp_189050	0.859584	1	0.353855	-1225.51	-1225.08	999	1	999	999	0.0102	0.0012	0.0108	0
Smp_171850	-5.6e-05	1	1	-2832.88	-2832.88	0.90972	1	0.85969	1.07415	0	0	0	0
Smp_069770	-0.001792	1	1	-990.937	-990.938	0.0001	1	1.18626	0.0001	0	0.0001	0	0
Smp_171580	-0.00016	1	1	-1988.05	-1988.05	0.80927	1	1.10388	1.03469	0	0	0	0
Smp_152090	6.2e-05	1	0.993718	-2866.81	-2866.81	1.16422	1	1.06825	0.81673	0	0	0	0
Smp_062640	-8.67549	1	1	-495.977	-500.314	999	1	999	999	0.0255	0.003	0.0214	0
Smp_134710	0.000202	1	0.98866	-2072.55	-2072.55	0.8128	1	1.0167	7.01552	0	0	0	0
Smp_203930	-0.00121	1	1	-1135.35	-1135.35	0.0001	1	0.88346	0.93377	0	0.0001	0	0
Smp_127660	-0.00166	1	1	-988.678	-988.679	0.0001	1	0.9855	0.87656	0	0.0001	0	0
Smp_163130	-3.8e-05	1	1	-4571.6	-4571.6	0.79649	1	0.82534	1.14579	0	0	0	0
Smp_192610	-6e-06	1	1	-464.322	-464.322	1.04923	1	1.16489	0.81688	0	0	0	0
Smp_179140	0.002354	1	0.961303	-1680.32	-1680.32	0.44163	1	0.0001	1.41126	0	0	0	0.0001
Smp_105690	-0.000514	1	1	-2885.34	-2885.34	0.41685	1	0.91251	0.97702	0	0	0	0
Smp_143540	0.001198	1	0.972389	-564.402	-564.401	1.0888	1	0.0001	0.0001	0	0	0	0.0001
Smp_125800	-0.00433	1	1	-1728.1	-1728.1	0.0001	1	1.02609	0.96947	0	0.0001	0	0
Smp_201440	2e-06	1	0.998872	-433.224	-433.224	0.96303	1	0.95647	0.88763	0	0	0	0
Smp_058240	0.000206	1	0.988549	-763.04	-763.039	0.85212	1	0.0001	0.0001	0	0	0	0.0001
Smp_162840	0.001194	1	0.972435	-1018.31	-1018.31	1.01647	1	0.91203	0.97843	0	0	0	0
Smp_132710	8.8e-05	1	0.992515	-439.636	-439.636	0.90899	1	74.7361	0.0001	0	0	0	0
Smp_043390	-0.00545	1	1	-3295.11	-3295.11	0.0001	1	1.09259	0.93192	0	0.0001	0	0
Smp_128800	0.004274	1	0.947875	-1580.77	-1580.77	13.1266	1	0.0001	0.0001	0	0	0	0.0001
Smp_145760	0	1	1	-1280.04	-1280.04	0.95802	1	0.94282	0.96126	0	0	0	0
Smp_057410	-7.8e-05	1	1	-1520.26	-1520.26	0.82061	1	0.96993	1.1781	0	0	0	0
Smp_180580	0.00653	1	0.935594	-1730.87	-1730.86	0.80957	1	0.0001	5.48888	0	0	0	0.0001
Smp_141940	-2.6e-05	1	1	-656.998	-656.998	0.8337	1	1.13493	1.06116	0	0	0	0
Smp_103340	0.00025	1	0.987385	-643.849	-643.849	1.18418	1	0.78482	0.0001	0	0	0	0
Smp_032760	0.00016	1	0.989908	-581.849	-581.849	1.10572	1	243.74	25.886	0	0	0	0
Smp_007450	0.000242	1	0.987588	-640.006	-640.006	1.16902	1	0.40006	2.47807	0	0	0	0
Smp_075390	0	1	1	-816.265	-816.265	0.95566	1	0.97085	0.94952	0	0	0	0
Smp_157080	0.00396	1	0.949823	-1416.2	-1416.19	248.717	1	0.0001	0.41046	0	0	0	0.0001
Smp_187400	0.000724	1	0.978534	-1214.17	-1214.17	1.05236	1	0.0001	0.84204	0	0	0	0.0001
Smp_105960	-0.004228	1	1	-2106.4	-2106.4	0.0001	1	63.8244	91.1029	0	0.0001	0	0
Smp_201220	-0.001316	1	1	-832.649	-832.65	0.0001	1	1.13407	0.83941	0	0.0001	0	0
Smp_012480	0.00162	1	0.967894	-2869.3	-2869.3	24.295	1	0.0001	1.4884	0	0	0	0.0001
Smp_201990	-0.000228	1	1	-250.768	-250.768	0.0001	1	0.91045	0.95072	0	0.0001	0	0
Smp_179320	-0.003878	1	1	-3755.65	-3755.65	0.0001	1	1.11562	0.91017	0	0.0001	0	0
Smp_074150	-0.000244	1	1	-1336.83	-1336.83	0.58514	1	1.11118	0.84549	0	0	0	0
Smp_074620	0.001044	1	0.974224	-1100.85	-1100.85	0.97696	1	0.0001	0.34104	0	0	0	0.0001
Smp_168710	-0.002762	1	1	-2205.41	-2205.41	0.0001	1	0.0001	0.0001	0	0.0001	0	0.0001
Smp_070100	-3.2e-05	1	1	-300.654	-300.654	0.92336	1	1.16494	0.92517	0	0	0	0
Smp_016390	5.8e-05	1	0.993924	-672.999	-672.999	1.1984	1	1.05652	0.63332	0	0	0	0
Smp_173690	-0.003284	1	1	-759.664	-759.665	0.0001	1	0.0001	1.27857	0	0.0001	0	0.0001
Smp_159620	-0.000138	1	1	-4414.2	-4414.2	0.83119	1	1.16645	0.82354	0	0	0	0
Smp_167230	0.000412	1	0.983806	-1244.6	-1244.6	0.93001	1	0.0001	0.0001	0	0	0	0.0001
Smp_181270	-3e-05	1	1	-1413	-1413	1.04231	1	1.01621	1.20734	0	0	0	0
Smp_048310	-0.000708	1	1	-2381.85	-2381.85	999	1	0.86694	0.88425	0	0	0	0
Smp_203590	1.4e-05	1	0.997015	-293.715	-293.715	1.06467	1	0.94738	0.90614	0	0	0	0
Smp_044010	1.6e-05	1	0.996808	-944.419	-944.419	1.03286	1	0.81448	1.15822	0	0	0	0
Smp_078720	-6.8e-05	1	1	-920.037	-920.037	0.82074	1	1.08951	1.06692	0	0	0	0
Smp_192960	20.7731	1	5.17046e-06	-191.739	-181.352	999	1	0.0001	0.0001	0.0586	0.0088	0	0.1953
Smp_150130	0.001038	1	0.974298	-378.403	-378.402	0.82894	1	0.9986	0.0001	0	0	0	0
Smp_056890	-5.6e-05	1	1	-2175.26	-2175.26	0.98615	1	1.09055	0.88651	0	0	0	0
Smp_175150	-0.000982	1	1	-329.431	-329.431	1.04907	1	0.86177	0.85043	0	0	0	0
Smp_180010	0.001766	1	0.96648	-851.759	-851.758	1.17612	1	0.0001	2.23044	0	0	0	0.0001
Smp_168570	-0.003006	1	1	-1694.54	-1694.54	0.0001	1	1.1258	0.92604	0	0.0001	0	0
Smp_172740	-0.000166	1	1	-249.08	-249.08	0.0001	1	0.85863	0.8815	0	0.0001	0	0
Smp_162260	-0.007736	1	1	-2897.57	-2897.57	0.0001	1	0.0001	1.35809	0	0.0001	0	0.0001
Smp_180540	1.4e-05	1	0.997015	-1062.26	-1062.26	0.66874	1	0.85906	1.09747	0	0	0	0
Smp_045940	5.2e-05	1	0.994246	-3644.53	-3644.53	0.78663	1	0.88026	1.09022	0	0	0	0
Smp_146220	0.001236	1	0.971955	-693.235	-693.234	1.18479	1	0.0001	0.8502	0	0	0	0.0001
Smp_142760	0.001866	1	0.965544	-752.275	-752.274	0.11479	1	0.45121	1.05078	0	0	0	0
Smp_142940	0.000192	1	0.988945	-3212.88	-3212.88	6.96302	1	1.21827	0.97784	0	0	0	0
Smp_051320	1.4e-05	1	0.997015	-1126.1	-1126.1	1.19448	1	0.91041	0.95772	0	0	0	0
Smp_196510	-2.8e-05	1	1	-1160.89	-1160.89	385.712	1	214.872	0.0001	0	0	0	0
Smp_039590	-0.000512	1	1	-270.917	-270.918	1.11251	1	1.07846	0.80203	0	0	0	0
Smp_141410	0.004672	1	0.945505	-5767.42	-5767.42	0.0001	1	1.17418	0.88137	0	0.0001	0	0
Smp_159480	-0.001972	1	1	-481.006	-481.007	0.0001	1	1.21186	0.26456	0	0.0001	0	0
Smp_159950	0	1	1	-422.065	-422.065	0.85705	1	0.84573	0.9965	0	0	0	0
Smp_174980	0.001016	1	0.974572	-749.363	-749.362	1.01253	1	0.0001	1.40075	0	0	0	0.0001
Smp_198550	4e-06	1	0.998404	-86.8497	-86.8497	1.10196	1	1.12144	1.18347	0	0	0	0
Smp_197640	-0.025496	1	1	-9020.41	-9020.42	0.0001	1	0.49569	0.60331	0	0.0001	0	0
Smp_148450	3.8e-05	1	0.995082	-1685.11	-1685.11	0.92104	1	0.7972	0.96993	0	0	0	0
Smp_174630	-0.00021	1	1	-1025.93	-1025.93	0.0001	1	0.66827	0.0001	0	0	0	0
Smp_148100	0.00035	1	0.985074	-737.462	-737.462	0.0001	1	0.86201	1.06051	0	0.0001	0	0
Smp_008070	-0.000216	1	1	-409.232	-409.233	51.6898	1	0.98315	1.07311	0	0	0	0
Smp_030920	0.000364	1	0.984778	-748.268	-748.267	1.15932	1	0.73275	0.0001	0	0	0	0
Smp_014080	1.6e-05	1	0.996808	-361.718	-361.718	1.16066	1	0.90068	1.17893	0	0	0	0
Smp_176850	-0.001718	1	1	-2711.33	-2711.33	0.0001	1	0.0001	0.69817	0	0.0001	0	0.0001
Smp_136610	-0.000578	1	1	-228.238	-228.238	0.0001	1	1.06454	0.89088	0	0.0001	0	0
Smp_026820	0	1	1	-1795.11	-1795.11	0.81454	1	0.90596	0.94926	0	0	0	0
Smp_144590	0.00194	1	0.964868	-6615.27	-6615.27	0.0001	1	0.0001	0.0001	0	0.0001	0	0.0001
Smp_035110	-0.00304	1	1	-1523.93	-1523.93	0.0001	1	0.94426	1.13116	0	0.0001	0	0
Smp_000680	-0.002032	1	1	-1247.61	-1247.61	1.16197	1	0.26968	0.04489	0	0	0	0
Smp_126200	0.008566	1	0.926259	-2823.69	-2823.69	0.84333	1	0.83858	0.84971	0	0	0	0
Smp_158680	0.000606	1	0.98036	-1716.29	-1716.29	0.95716	1	0.53659	0.0001	0	0	0	0
Smp_181120	-5.2e-05	1	1	-3476.07	-3476.07	1.09889	1	1.08354	0.80196	0	0	0	0
Smp_022110	-0.00043	1	1	-1588.31	-1588.31	0.0001	1	0.0001	0.0001	0	0.0001	0	0
Smp_173170	0.000484	1	0.982448	-504.917	-504.916	0.93672	1	72.2032	55.2636	0	0	0	0
Smp_087560	0.00239	1	0.961009	-1896.24	-1896.23	0.97471	1	1.81793	0.0001	0	0	0	0
Smp_177180	8.8e-05	1	0.992515	-370.312	-370.312	1.08104	1	0.94549	0.0001	0	0	0	0
Smp_121780	1.6e-05	1	0.996808	-2481.45	-2481.45	1.13628	1	1.11852	0.94844	0	0	0	0
Smp_020170	-0.025376	1	1	-8200.75	-8200.77	0.0001	1	48.8134	36.0083	0	0.0001	0	0
Smp_030690	0.002588	1	0.959427	-837.507	-837.506	1.03008	1	0.0001	0.0001	0	0	0	0.0001
Smp_121960	-3.6e-05	1	1	-1977.79	-1977.79	0.97915	1	1.12601	1.12423	0	0	0	0
Smp_181130	0.002586	1	0.959443	-1854.48	-1854.48	0.87335	1	0.0001	1.73129	0	0	0	0.0001
Smp_150080	0.000152	1	0.990163	-4765.72	-4765.72	0.0001	1	0.0001	0.46643	0	0.0001	0	0.0001
Smp_199390	0.00086	1	0.976605	-735.813	-735.813	0.97853	1	0.0001	4.17004	0	0	0	0.0001
Smp_102120	4e-06	1	0.998404	-208.784	-208.784	1.13772	1	1.1794	1.1689	0	0	0	0
Smp_202980	-0.000238	1	1	-230.029	-230.029	0.0001	1	1.12103	1.17466	0	0.0001	0	0
Smp_104970	0.000162	1	0.989845	-3607.61	-3607.61	1.15406	1	0.92354	1.16075	0	0	0	0
Smp_158530	-0.001704	1	1	-576.1	-576.101	0.0001	1	0.8186	1.00911	0	0.0001	0	0
Smp_149850	1.4e-05	1	0.997015	-452.928	-452.928	0.94489	1	0.93212	0.85131	0	0	0	0
Smp_161760	-2e-06	1	1	-381.81	-381.81	1.04181	1	0.92818	0.97385	0	0	0	0
Smp_093430	0.00092	1	0.975803	-4263.86	-4263.86	1.19305	1	0.0001	4.41039	0	0	0	0.0001
Smp_024180	-0.000668	1	1	-436.873	-436.873	0.0001	1	0.89159	1.01258	0	0.0001	0	0
Smp_169290	0.005492	1	0.940924	-4241.47	-4241.46	1.10575	1	0.0001	1.54678	0	0	0	0.0001
Smp_117970	-4e-06	1	1	-314.995	-314.995	0.91071	1	0.94864	1.10637	0	0	0	0
Smp_091360	-0.001314	1	1	-813.026	-813.027	0.97608	1	461.97	118.858	0	0	0	0
Smp_150880	0.006472	1	0.93588	-3066.53	-3066.53	314.031	1	0.0001	1.8012	0	0	0	0.0001
Smp_210730	-0.007108	1	1	-4251.81	-4251.82	0.0001	1	0.75553	1.1813	0	0.0001	0	0
Smp_172340	-2.2e-05	1	1	-2420.05	-2420.05	0.0001	1	0.0001	1.46506	0	0.0001	0	0.0001
Smp_024070	1.8e-05	1	0.996615	-1335.87	-1335.87	1.18081	1	1.08386	0.82369	0	0	0	0
Smp_209050	-6.2e-05	1	1	-1724.69	-1724.69	0.82354	1	0.96403	0.80965	0	0	0	0
Smp_199170	-0.000102	1	1	-94.6694	-94.6695	0.0001	1	1.09288	1.18904	0	0	0	0
Smp_175580	0.006546	1	0.935516	-3925.59	-3925.59	1.16153	1	0.0001	0.80527	0	0	0	0.0001
Smp_009300	0.001198	1	0.972389	-1819.68	-1819.68	0.85958	1	0.26499	0.0001	0	0	0	0
Smp_212590	1e-05	1	0.997477	-345.37	-345.37	0.97349	1	0.87342	0.82145	0	0	0	0
Smp_077440	-0.002374	1	1	-813.754	-813.755	0.84187	1	0.94235	1.17185	0	0	0	0
Smp_010250	0.005202	1	0.942503	-3227.71	-3227.71	0.54308	1	0.0001	0.9586	0	0	0	0.0001
Smp_096370	0.003666	1	0.95172	-2200.55	-2200.55	0.82865	1	0.0001	0.0001	0	0	0	0.0001
Smp_177720	-3.2e-05	1	1	-1315.63	-1315.63	0.9407	1	0.93107	1.09743	0	0	0	0
Smp_051810	-2e-06	1	1	-1029.74	-1029.74	0.0001	1	59.9168	0.0001	0	0.0001	0	0
Smp_155100	-1.2e-05	1	1	-508.528	-508.528	1.28917	1	1.15332	0.96443	0	0	0	0
Smp_019810	-2.8e-05	1	1	-1134.18	-1134.18	0.90406	1	1.05317	1.17888	0	0	0	0
Smp_019760	2e-06	1	0.998872	-3641.24	-3641.24	0.89117	1	0.8929	0.95141	0	0	0	0
Smp_165750	2e-06	1	0.998872	-820.352	-820.352	0.98427	1	0.98798	1.19027	0	0	0	0
Smp_147810	0.001948	1	0.964796	-802.356	-802.355	0.81102	1	0.0001	0.0001	0	0	0	0.0001
Smp_023240	0.000146	1	0.990359	-601.165	-601.165	0.0001	1	0.0001	0.0001	0	0.0001	0	0.0001
Smp_133770	-3.2e-05	1	1	-1767.33	-1767.33	0.0001	1	0.0001	1.56641	0	0.0001	0	0.0001
Smp_180290	0.000102	1	0.991942	-3143.68	-3143.68	1.02951	1	0.88925	1.00402	0	0	0	0
Smp_041820	-1e-05	1	1	-1656.07	-1656.07	0.91576	1	1.01291	1.07964	0	0	0	0
Smp_134270	0	1	1	-217.396	-217.396	1.15243	1	1.15916	0.83892	0	0	0	0
Smp_041280	0.000282	1	0.986602	-1858.77	-1858.77	0.0001	1	0.0001	0.13616	0	0.0001	0	0.0001
Smp_029070	0.002378	1	0.961107	-1898.71	-1898.71	0.46513	1	0.94724	1.03609	0	0	0	0
Smp_017610	-0.004466	1	1	-2076.5	-2076.5	0.0001	1	0.0001	0.0001	0	0.0001	0	0.0001
Smp_175760	2.6e-05	1	0.995932	-9119.04	-9119.04	0.8616	1	0.84544	0.78061	0	0	0	0
Smp_161180	-9.8e-05	1	1	-1277.43	-1277.43	0.8127	1	0.91241	0.90685	0	0	0	0
Smp_139520	-0.005478	1	1	-2808.93	-2808.93	0.0001	1	0.95745	0.80679	0	0.0001	0	0
Smp_179920	0.008314	1	0.927349	-2778.43	-2778.43	0.8233	1	0.0001	1.11661	0	0	0	0.0001
Smp_204100	8.2e-05	1	0.992775	-239.276	-239.276	0.9952	1	0.62327	0.0001	0	0	0	0
Smp_174190	-0.001236	1	1	-807.718	-807.719	0.0001	1	0.74772	0.0001	0	0.0001	0	0
Smp_164710	-2.8e-05	1	1	-351.711	-351.711	1.02331	1	1.18719	1.04114	0	0	0	0
Smp_169540	-0.002714	1	1	-3821.86	-3821.86	612.252	1	0.0001	0.0001	0	0	0	0.0001
Smp_180470	-0.00386	1	1	-2300.03	-2300.03	0.0001	1	0.87023	0.0001	0	0.0001	0	0
Smp_194540	-1.2e-05	1	1	-1057.24	-1057.24	1.03363	1	1.09336	0.87789	0	0	0	0
Smp_200610	0.000578	1	0.980819	-199.709	-199.709	1.05493	1	0.0001	0.47681	0	0	0	0.0001
Smp_137890	0.001492	1	0.969188	-1811.18	-1811.18	1.15341	1	0.0001	0.0001	0	0	0	0.0001
Smp_099170	0.002576	1	0.959521	-1049.27	-1049.27	0.9784	1	0.94294	0.81222	0	0	0	0
Smp_169890	-2.6e-05	1	1	-1012.33	-1012.33	0.82693	1	0.86413	1.17181	0	0	0	0
Smp_030050	3.2e-05	1	0.995487	-710.32	-710.32	1.06779	1	0.8817	0.99959	0	0	0	0
Smp_163720	-4e-05	1	1	-917.052	-917.052	0.92498	1	1.19169	1.17637	0	0	0	0
Smp_130020	0.004188	1	0.948401	-1066.91	-1066.91	0.991	1	0.0001	0.0001	0	0	0	0.0001
Smp_048660	0.00171	1	0.967015	-2396.64	-2396.64	0.0001	1	0.91202	0.94254	0	0.0001	0	0
Smp_134010	0.00307	1	0.955814	-1373.22	-1373.22	1.03455	1	0.0001	0.0001	0	0	0	0.0001
Smp_095290	-2e-05	1	1	-819.442	-819.442	0.83584	1	0.90645	0.92511	0	0	0	0
Smp_210190	2e-06	1	0.998872	-282.577	-282.577	0.80278	1	0.98389	1.07681	0	0	0	0
Smp_161980	0.006518	1	0.935653	-3917.75	-3917.75	0.93012	1	0.0001	0.0001	0	0	0	0.0001
Smp_143220	-0.002724	1	1	-1182.19	-1182.19	0.0001	1	0.98404	1.0739	0	0.0001	0	0
Smp_049390	-0.000406	1	1	-1213.03	-1213.03	0.26622	1	1.01355	0.87179	0	0	0	0
Smp_129450	0.004644	1	0.945669	-1227.43	-1227.43	1.1891	1	0.0001	0.0001	0	0	0	0.0001
Smp_088310	1.6e-05	1	0.996808	-922.182	-922.182	0.9164	1	0.91413	0.92748	0	0	0	0
Smp_129320	-0.006512	1	1	-3776.41	-3776.41	0.0001	1	1.0938	1.18651	0	0.0001	0	0
Smp_214030	-3.6e-05	1	1	-934.418	-934.418	0.89365	1	1.1172	0.80572	0	0	0	0
Smp_214200	-0.006236	1	1	-1790.36	-1790.37	26.7197	1	0.94479	0.88307	0	0	0	0
Smp_058410	0.003406	1	0.953461	-2824.91	-2824.91	1.01741	1	0.0001	0.90487	0	0	0	0.0001
Smp_156100	-0.003602	1	1	-1447.4	-1447.41	0.0001	1	0.85532	0.82565	0	0.0001	0	0
Smp_038630	0.002334	1	0.961468	-872.596	-872.595	0.02571	1	0.0001	0.0001	0	0	0	0.0001
Smp_156450	-0.000222	1	1	-4389.38	-4389.38	0.6667	1	1.02104	0.92337	0	0	0	0
Smp_169090	0.00261	1	0.959255	-1602.85	-1602.85	1.07012	1	0.0001	0.0001	0	0	0	0.0001
Smp_169760	0.0001	1	0.992021	-382.12	-382.12	0.85929	1	1.07097	0.0001	0	0	0	0
Smp_144930	-0.000302	1	1	-5065.5	-5065.5	0.80788	1	1.04105	1.15854	0	0	0	0
Smp_157270	2.4e-05	1	0.996091	-1917.12	-1917.12	1.13382	1	1.18401	0.98602	0	0	0	0
Smp_163580	2e-06	1	0.998872	-806.362	-806.362	0.98111	1	0.95028	1.07629	0	0	0	0
Smp_038340	0.008094	1	0.928314	-1730.82	-1730.81	0.98726	1	0.0001	0.0001	0	0	0	0.0001
Smp_163850	5.8e-05	1	0.993924	-1007.55	-1007.54	260.707	1	11.8956	0.0001	0	0	0	0
Smp_012670	-6e-06	1	1	-529.139	-529.139	0.0001	1	0.0001	1.17704	0	0.0001	0	0.0001
Smp_155810	0.014794	1	0.903192	-6296.47	-6296.46	1.13617	1	0.0001	0.0001	0	0	0	0.0001
Smp_084740	8.4e-05	1	0.992687	-1624.63	-1624.63	1.17266	1	0.90484	0.91053	0	0	0	0
Smp_151820	0.00059	1	0.980621	-1679.96	-1679.96	0.81615	1	0.20834	0.0001	0	0	0	0
Smp_201050	-2e-05	1	1	-239.827	-239.827	0.90504	1	0.96917	1.19057	0	0	0	0
Smp_214290	-0.001292	1	1	-2899.51	-2899.51	0.0001	1	36.2907	7.93941	0	0.0001	0	0
Smp_008640	1.72226	1	0.189403	-137.34	-136.479	0.0001	1	0.0001	0.0001	0.0109	0.1427	0	0.1582
Smp_029210	0.002948	1	0.9567	-2000.5	-2000.5	1.07987	1	0.0001	1.47866	0	0	0	0.0001
Smp_085530	-0.002938	1	1	-1469.97	-1469.97	0.0001	1	125.373	40.5303	0	0.0001	0	0
Smp_025030	0.001248	1	0.971819	-2259.24	-2259.24	0.83511	1	0.0001	0.0001	0	0	0	0.0001
Smp_160580	-0.001456	1	1	-742.591	-742.591	1.16804	1	1.14024	1.18836	0	0	0	0
Smp_074590	-6.2e-05	1	1	-577.851	-577.851	998.991	1	0.92925	0.70265	0	0	0	0
Smp_137460	-0.002068	1	1	-1573	-1573	0.0001	1	0.42688	0.0001	0	0.0001	0	0
Smp_138210	-0.003204	1	1	-1333.46	-1333.46	0.0001	1	0.99756	1.26359	0	0.0001	0	0
Smp_143950	0.00713	1	0.932707	-2689.62	-2689.62	0.0001	1	0.0001	0.06716	0	0.0001	0	0.0001
Smp_143480	4e-06	1	0.998404	-2175.04	-2175.04	1.03089	1	1.02849	0.95595	0	0	0	0
Smp_157410	-0.062496	1	1	-18364	-18364	0.8183	1	1.03378	0.82816	0	0	0	0
Smp_042700	-4.8e-05	1	1	-1417.16	-1417.16	0.80898	1	1.09287	0.88379	0	0	0	0
Smp_162450	-0.002748	1	1	-2828.23	-2828.23	0.0001	1	0.0001	0.91656	0	0.0001	0	0.0001
Smp_162980	0.00533	1	0.941801	-2411.94	-2411.94	0.69161	1	0.0001	1.27138	0	0	0	0.0001
Smp_131990	-0.000104	1	1	-3323.44	-3323.44	0.6562	1	1.11867	0.83424	0	0	0	0
Smp_012010	0.000214	1	0.988328	-3410.13	-3410.13	0.0001	1	17.3639	0.0001	0	0	0	0
Smp_032990	2.6e-05	1	0.995932	-270.598	-270.598	1.10211	1	0.97371	0.95269	0	0	0	0
Smp_168380	-2.8e-05	1	1	-2572.72	-2572.72	0.86271	1	0.92178	1.07186	0	0	0	0
Smp_170840	0.002828	1	0.957589	-1365.3	-1365.3	0.92417	1	0.0001	0.0001	0	0	0	0.0001
Smp_160630	0.001916	1	0.965086	-981.047	-981.046	1.01306	1	0.0001	0.0001	0	0	0	0.0001
Smp_142570	0.001044	1	0.974224	-702.78	-702.78	60.0025	1	0.0001	1.2176	0	0	0	0.0001
Smp_078410	-1e-05	1	1	-796.573	-796.573	1.00916	1	1.11076	1.09525	0	0	0	0
Smp_093980	-0.001896	1	1	-940.664	-940.665	0.0001	1	0.0001	0.0001	0	0.0001	0	0.0001
Smp_132940	-0.000108	1	1	-1832.51	-1832.51	0.90228	1	1.1509	1.18849	0	0	0	0
Smp_123140	0.0007	1	0.978892	-518.934	-518.933	1.14432	1	0.0001	0.0001	0	0	0	0
Smp_128320	0.016696	1	0.897189	-8544.65	-8544.64	0.73417	1	0.0001	1.72784	0	0	0	0.0001
Smp_128490	0.000424	1	0.983572	-2766.62	-2766.62	0.0001	1	0.0001	0.0001	0	0.0001	0	0.0001
Smp_213560	-3.6e-05	1	1	-1695.64	-1695.64	0.93487	1	1.10699	1.19647	0	0	0	0
Smp_073790	-3e-05	1	1	-487.086	-487.086	0.8245	1	1.07061	1.07408	0	0	0	0
Smp_176110	3.6e-05	1	0.995213	-2936.94	-2936.94	1.11653	1	1.02734	1.12313	0	0	0	0
Smp_176440	9e-05	1	0.992431	-3227.05	-3227.05	1.09791	1	0.92839	1.47803	0	0	0	0
Smp_029620	0.000338	1	0.985332	-381.696	-381.696	1.01298	1	2.98496	0.0001	0	0	0	0
Smp_162180	8.8e-05	1	0.992515	-378.237	-378.237	0.8816	1	0.60057	0.0001	0	0	0	0
Smp_212760	0.01304	1	0.909085	-6682.68	-6682.68	1.11185	1	0.0001	0.0001	0	0	0	0.0001
Smp_068580	-3.8e-05	1	1	-421.998	-421.998	0.83576	1	1.16297	0.98597	0	0	0	0
Smp_158050	0.010018	1	0.920273	-6216.01	-6216.01	0.0001	1	0.75344	0.90606	0	0.0001	0	0
Smp_162670	0.025228	1	0.8738	-8763.51	-8763.49	1.05054	1	0.0001	0.19959	0	0	0	0.0001
Smp_126430	-2.2e-05	1	1	-688.721	-688.721	0.93336	1	1.07536	1.1453	0	0	0	0
Smp_006190	-0.001584	1	1	-1283.32	-1283.32	0.0001	1	0.0001	1.20755	0	0.0001	0	0.0001
Smp_193480	0.264062	1	0.607343	-127.552	-127.42	999	1	999	760.735	0.1037	0.0155	0.1059	0.0001
Smp_124690	-0.004034	1	1	-905.495	-905.497	0.0001	1	1.1592	0.98804	0	0.0001	0	0
Smp_100310	0.000636	1	0.97988	-2428.63	-2428.63	0.22808	1	0.0001	0.0001	0	0	0	0.0001
Smp_202500	0.001118	1	0.973326	-620.449	-620.448	1.15855	1	0.0001	0.58159	0	0	0	0.0001
Smp_079800	-0.000126	1	1	-2432.37	-2432.37	0.85695	1	1.06483	1.18273	0	0	0	0
Smp_213740	-3.6e-05	1	1	-4177.94	-4177.94	0.94266	1	1.07621	0.93432	0	0	0	0
Smp_167000	0.000682	1	0.979166	-584.197	-584.196	1.04924	1	0.0001	1.44538	0	0	0	0.0001
Smp_128140	-2.6e-05	1	1	-438.589	-438.589	0.80547	1	1.03611	1.13824	0	0	0	0
Smp_199750	1e-05	1	0.997477	-595.06	-595.06	1.09551	1	1.0542	1.05179	0	0	0	0
Smp_075720	0.00028	1	0.986649	-700.229	-700.229	1.08869	1	0.0001	5.94264	0	0	0	0
Smp_153970	-6.4e-05	1	1	-1440.07	-1440.07	0.83233	1	1.04133	0.88814	0	0	0	0
Smp_044950	0.001782	1	0.966328	-1293.9	-1293.9	1.0451	1	0.0001	1.17528	0	0	0	0.0001
Smp_153750	-2.4e-05	1	1	-467.604	-467.604	0.82811	1	1.16883	1.19857	0	0	0	0
Smp_070710	6.2e-05	1	0.993718	-1500.29	-1500.29	1.06115	1	0.32904	0.0001	0	0	0	0
Smp_168960	-0.00325	1	1	-2140.11	-2140.11	0.0001	1	1.19877	0.8306	0	0.0001	0	0
Smp_158230	-0.009892	1	1	-4402.15	-4402.15	0.0001	1	0.0001	4.23253	0	0.0001	0	0.0001
Smp_154990	0.296182	1	0.586286	-252.283	-252.135	999	1	999	999	0.0363	0.0054	0.0372	0
Smp_149620	-0.000564	1	1	-246.765	-246.765	0.0001	1	0.3581	0.0001	0	0.0001	0	0
Smp_006990	-0.004164	1	1	-2550.87	-2550.87	0.0001	1	246.478	445.687	0	0.0001	0	0
Smp_043070	0.002378	1	0.961107	-1348.38	-1348.38	0.90913	1	0.90494	0.85454	0	0	0	0
Smp_082740	0.001204	1	0.97232	-1003.14	-1003.14	1.16008	1	0.0001	0.0001	0	0	0	0.0001
Smp_197070	0.000768	1	0.977891	-2180.68	-2180.68	0.0001	1	0.0001	0.0001	0	0.0001	0	0.0001
Smp_187870	6e-06	1	0.998046	-913.832	-913.832	0.99801	1	0.88753	0.84531	0	0	0	0
Smp_198700	0.000132	1	0.990833	-1135.48	-1135.48	21.4581	1	0.98903	0.0001	0	0	0	0
Smp_140130	0.003786	1	0.950937	-1582.58	-1582.57	1.08153	1	0.0001	0.87195	0	0	0	0.0001
Smp_154190	1.4e-05	1	0.997015	-359.319	-359.319	1.18593	1	0.80617	1.10988	0	0	0	0
Smp_196700	0.007236	1	0.93221	-2600.95	-2600.95	0.72309	1	0.59711	1.06207	0	0	0	0
Smp_149990	-0.004892	1	1	-2672.4	-2672.4	0.0001	1	1.15626	1.06623	0	0.0001	0	0
Smp_139850	5.6e-05	1	0.994029	-1171.49	-1171.49	0.86912	1	0.77083	1.17842	0	0	0	0
Smp_125010	0.001132	1	0.97316	-316.156	-316.155	0.88363	1	0.0001	1.14082	0	0	0	0.0001
Smp_149440	0.000578	1	0.980819	-2880.58	-2880.58	0.96633	1	8.86354	42.0817	0	0	0	0
Smp_023470	0.009866	1	0.920878	-1920.53	-1920.53	1.12325	1	0.0001	0.0001	0	0	0	0.0001
Smp_161510	0.002732	1	0.958315	-2107.09	-2107.09	0.84957	1	0.0001	0.0001	0	0	0	0.0001
Smp_203100	1.6e-05	1	0.996808	-312.406	-312.406	6.64961	1	29.7577	8.54135	0	0	0	0
Smp_141080	0.00606	1	0.937951	-1463.9	-1463.89	0.49739	1	0.0001	0.2455	0	0	0	0.0001
Smp_166350	-6e-06	1	1	-430.647	-430.647	0.87562	1	1.0599	1.07065	0	0	0	0
Smp_182620	-0.001152	1	1	-549.363	-549.364	95.5807	1	0.82358	0.9963	0	0	0	0
Smp_097180	0.003534	1	0.952596	-1245.62	-1245.62	0.9701	1	0.0001	0.0001	0	0	0	0.0001
Smp_060830	0.001548	1	0.968616	-404.15	-404.149	0.93325	1	0.0001	0.0001	0	0	0	0.0001
Smp_161370	-5.8e-05	1	1	-4494.69	-4494.69	0.95558	1	1.08162	1.18589	0	0	0	0
Smp_213370	-0.000858	1	1	-493.745	-493.745	0.0001	1	1.11667	1.02155	0	0	0	0
Smp_125270	0.002716	1	0.958437	-4011.43	-4011.43	94.5128	1	0.0001	1.0779	0	0	0	0.0001
Smp_087220	-9.6e-05	1	1	-2948.67	-2948.67	0.0001	1	0.0001	13.3218	0	0.0001	0	0.0001
Smp_173340	-4.2e-05	1	1	-2223.32	-2223.32	0.83442	1	0.90217	0.92277	0	0	0	0
Smp_167910	0.001428	1	0.969856	-3969.26	-3969.26	0.0001	1	0.0001	0.0001	0	0.0001	0	0.0001
Smp_198740	0.03434	1	0.852985	-8599.52	-8599.5	1.03213	1	0.0001	4.95693	0	0	0	0.0001
Smp_159540	-0.039012	1	1	-16165.8	-16165.8	0.0001	1	0.0001	0.0001	0	0.0001	0	0.0001
Smp_180660	-0.00087	1	1	-745.333	-745.334	0.83975	1	0.0001	0.0001	0	0	0	0
Smp_138450	-0.007248	1	1	-3193.39	-3193.39	0.0001	1	1.24397	0.21683	0	0.0001	0	0
Smp_203360	0.000434	1	0.983379	-265.692	-265.692	0.90382	1	0.0001	0.0001	0	0	0	0.0001
Smp_120320	0.004988	1	0.943696	-2595.17	-2595.17	0.75809	1	0.0001	0.0001	0	0	0	0.0001
Smp_144100	0.000514	1	0.981912	-232.397	-232.397	1.02629	1	1.06773	0.9849	0	0	0	0
Smp_060160	6e-06	1	0.998046	-1036.99	-1036.99	1.56611	1	1.0004	1.17843	0	0	0	0
Smp_004220	6e-06	1	0.998046	-2466.89	-2466.89	0.91052	1	0.96096	1.08913	0	0	0	0
Smp_000270	-8e-06	1	1	-837.107	-837.107	1.10524	1	1.00587	1.12067	0	0	0	0
Smp_005170	0	1	1	-300.575	-300.575	1.01273	1	1.12171	1.19294	0	0	0	0
Smp_212900	0.000116	1	0.991407	-4462.42	-4462.42	0.88115	1	0.84495	0.0001	0	0	0	0
Smp_065530	6.4e-05	1	0.993617	-759.067	-759.067	1.11573	1	1.30436	0.31929	0	0	0	0
Smp_147480	0.001786	1	0.966291	-500.825	-500.824	0.9659	1	0.0001	0.0001	0	0	0	0.0001
Smp_016810	0.00015	1	0.990228	-2147.99	-2147.99	0.80222	1	0.56301	1.32685	0	0	0	0
Smp_196850	0	1	1	-138.372	-138.372	0.99138	1	1.07917	0.87023	0	0	0	0
Smp_198960	-0.00074	1	1	-376.712	-376.712	0.83477	1	0.8077	1.04275	0	0	0	0
Smp_141620	0.001108	1	0.973446	-571.527	-571.526	1.10437	1	0.0001	0.0001	0	0	0	0.0001
Smp_169950	-0.005176	1	1	-2216.97	-2216.97	0.0001	1	1.15641	1.19189	0	0.0001	0	0
Smp_194630	-0.000212	1	1	-3989.26	-3989.26	0.91613	1	1.16264	0.98328	0	0	0	0
Smp_150470	0.016062	1	0.899149	-5505.57	-5505.56	1.18763	1	0.0001	0.0001	0	0	0	0.0001
Smp_140680	-1e-05	1	1	-522.58	-522.58	1.12197	1	0.90116	0.91778	0	0	0	0
Smp_000090	0.000542	1	0.981426	-792.246	-792.245	1.14042	1	999	999	0	0	0	0
Smp_004590	-0.006	1	1	-2648.78	-2648.78	0.0001	1	1.12185	1.06223	0	0.0001	0	0
Smp_078270	0.00325	1	0.954538	-1382.28	-1382.28	0.70787	1	1	1.18663	0	0	0	0
Smp_022300	0.000844	1	0.976823	-428.408	-428.407	1.08622	1	0.0001	0.0001	0	0	0	0.0001
Smp_140860	-8e-06	1	1	-610.84	-610.84	0.81917	1	1.13529	0.88952	0	0	0	0
Smp_175970	-2.2e-05	1	1	-545.919	-545.919	0.96078	1	1.14114	0.82397	0	0	0	0
Smp_144360	-0.000178	1	1	-1284.3	-1284.3	216.831	1	1.04453	0.97664	0	0	0	0
Smp_052420	-0.001684	1	1	-1767.15	-1767.15	0.0001	1	1.07078	0.86384	0	0.0001	0	0
Smp_147660	-0.001212	1	1	-671.8	-671.801	0.0001	1	1.17747	1.13325	0	0.0001	0	0
Smp_154670	0.000484	1	0.982448	-1395.25	-1395.25	0.88759	1	0.83354	0.0001	0	0	0	0
Smp_185560	11.0461	1	0.000888754	-258.437	-252.914	999	1	999	999	0.0425	0.0061	0.0581	0.0001
Smp_164640	-0.000108	1	1	-1384.49	-1384.49	0.85892	1	1.07011	0.82174	0	0	0	0
Smp_152830	0.000762	1	0.977978	-3340.72	-3340.72	7.15731	1	0.63969	0.0001	0	0	0	0
Smp_054300	-2.8e-05	1	1	-1554.24	-1554.24	0.92953	1	1.04461	1.06018	0	0	0	0
Smp_160350	8e-06	1	0.997743	-526.684	-526.684	1.09742	1	0.88202	0.83295	0	0	0	0
Smp_133900	-5e-05	1	1	-1568.85	-1568.85	0.76891	1	0.85076	0.86981	0	0	0	0
Smp_148900	8e-06	1	0.997743	-1503.01	-1503.01	0.90377	1	0.87496	1.16311	0	0	0	0
Smp_203810	-3.4e-05	1	1	-542.448	-542.448	2.521	1	0.97347	1.13469	0	0	0	0
Smp_194750	0.002932	1	0.956817	-1818.91	-1818.91	0.96957	1	0.1079	0.10372	0	0	0	0.0001
Smp_174370	-4e-05	1	1	-798.015	-798.015	1.35543	1	1.00833	0.93529	0	0	0	0
Smp_150690	-2.8e-05	1	1	-1504.18	-1504.18	1.06496	1	1.14522	1.09953	0	0	0	0
Smp_138140	-0.002798	1	1	-1859.64	-1859.64	0.0001	1	0.67923	0.0001	0	0.0001	0	0
Smp_000890	0.001556	1	0.968535	-1038.49	-1038.49	0.0001	1	0.89509	0.84755	0	0.0001	0	0
Smp_084080	-0.003196	1	1	-1880.88	-1880.88	0.0001	1	1.04257	0.92457	0	0.0001	0	0
Smp_166940	0.005548	1	0.940625	-5049.38	-5049.38	1.06177	1	0.0001	1.03352	0	0	0	0.0001
Smp_165870	-8e-06	1	1	-1016.9	-1016.9	1.11701	1	1.0913	0.92433	0	0	0	0
Smp_165650	0.00128	1	0.97146	-1460.57	-1460.57	0.86947	1	0.0001	0.0001	0	0	0	0.0001
Smp_200130	-2e-06	1	1	-326.331	-326.331	1.16339	1	1.05907	1.11139	0	0	0	0
Smp_170610	-1.8e-05	1	1	-1401.12	-1401.12	0.8319	1	0.91866	0.93454	0	0	0	0
Smp_146910	0.009358	1	0.922935	-2379.15	-2379.15	0.87415	1	0.0001	0.0001	0	0	0	0.0001
Smp_025950	-0.000228	1	1	-1297.82	-1297.82	70.918	1	0.93521	0.82237	0	0	0	0
Smp_105480	-0.000232	1	1	-718.013	-718.013	774.129	1	0.99293	0.85792	0	0	0	0
Smp_160130	2.6e-05	1	0.995932	-1635.45	-1635.45	1.01082	1	0.95474	0.91514	0	0	0	0
Smp_039750	4.6e-05	1	0.994589	-3303.14	-3303.14	0.87061	1	0.82864	0.97047	0	0	0	0
Smp_034450	-6e-06	1	1	-1664.57	-1664.57	0.60921	1	1.12935	0.82357	0	0	0	0
Smp_034100	-0.001424	1	1	-458.833	-458.834	0.0001	1	1.15214	0.85378	0	0.0001	0	0
Smp_152060	0.00123	1	0.972023	-3871.64	-3871.64	0.97967	1	0.61047	0.0001	0	0	0	0
Smp_062520	0.001112	1	0.973398	-3762.52	-3762.52	0.0001	1	0.0001	0.0001	0	0.0001	0	0.0001
Smp_032420	0.001642	1	0.967677	-610.544	-610.543	0.88238	1	0.0001	0.0001	0	0	0	0.0001
Smp_089230	0.000424	1	0.983572	-1401.41	-1401.41	0.49859	1	0.15439	0.0001	0	0	0	0
Smp_118850	-7.6e-05	1	1	-1550.35	-1550.35	0.8071	1	1.16378	1.09638	0	0	0	0
Smp_028410	0.000686	1	0.979105	-285.763	-285.763	0.95619	1	0.0001	0.0001	0	0	0	0.0001
Smp_199610	-0.004856	1	1	-1617.06	-1617.06	0.0001	1	0.92042	1.07944	0	0.0001	0	0
Smp_175390	0.000854	1	0.976687	-2699.53	-2699.53	0.83498	1	0.81145	0.0001	0	0	0	0
Smp_210050	-1.2e-05	1	1	-615.427	-615.427	1.01726	1	1.0415	0.89003	0	0	0	0
Smp_210500	1e-05	1	0.997477	-1457.19	-1457.19	0.9504	1	0.89655	0.84057	0	0	0	0
Smp_073920	-1.2e-05	1	1	-872.83	-872.83	0.87168	1	0.9614	0.86474	0	0	0	0
Smp_155310	5.8e-05	1	0.993924	-1050.71	-1050.71	1.13708	1	0.76098	1.12621	0	0	0	0
Smp_073380	-4e-06	1	1	-306.67	-306.67	0.95941	1	1.03746	0.95246	0	0	0	0
Smp_155640	-3.8e-05	1	1	-495.03	-495.03	0.0001	1	0.32759	0.0001	0	0	0	0
Smp_079650	0.000692	1	0.979013	-7813.75	-7813.75	0.92681	1	0.71499	0.87404	0	0	0	0
Smp_152340	-0.001528	1	1	-1046.54	-1046.54	0.0001	1	5.16183	0.69232	0	0.0001	0	0
Smp_072380	0.000912	1	0.975908	-473.385	-473.384	1.05173	1	0.0001	0.73413	0	0	0	0.0001
Smp_156660	2.4e-05	1	0.996091	-834.958	-834.958	1.07793	1	0.87498	0.85335	0	0	0	0
Smp_160960	2e-05	1	0.996432	-2641.27	-2641.27	0.82951	1	0.78239	0.83249	0	0	0	0
Smp_128790	-0.00385	1	1	-5096.58	-5096.58	0.0001	1	0.0001	0.61101	0	0.0001	0	0.0001
Smp_213970	0.002712	1	0.958467	-2007.48	-2007.48	1.02337	1	0.0001	5.26985	0	0	0	0.0001
Smp_130900	0.00852	1	0.926457	-3502.9	-3502.9	1.02754	1	0.0001	0.0001	0	0	0	0.0001
Smp_134480	-0.000206	1	1	-1452.46	-1452.46	0.5323	1	0.92035	0.86054	0	0	0	0
Smp_102780	0.001922	1	0.965031	-987.512	-987.511	1.72602	1	0.0001	0.0001	0	0	0	0.0001
Smp_157640	0.000222	1	0.988112	-1729.76	-1729.76	1.1601	1	1.047	1.24283	0	0	0	0
Smp_197810	-2e-06	1	1	-82.7178	-82.7178	1.26638	1	1.09807	1.05195	0	0	0	0
Smp_195080	0.001402	1	0.970132	-551.698	-551.698	0.86336	1	0.97143	0.98779	0	0	0	0
Smp_190700	0.00059	1	0.980621	-253.677	-253.676	1.08816	1	0.8795	0.0001	0	0	0	0
Smp_175020	-0.000226	1	1	-2374.22	-2374.22	0.83123	1	1.05181	1.04878	0	0	0	0
Smp_046160	2e-06	1	0.998872	-741.331	-741.331	1.16851	1	0.9708	1.16668	0	0	0	0
[truncated: 7,514 more rows]
