# Supplementary material for: Whole genome resequencing of the human parasite Schistosoma mansoni reveals population history and effects of selection
Source: Sci Rep. 2016 Feb 16;6:20954. doi: 10.1038/srep20954 (PMC4754680; doi:10.1038/srep20954)
Supplement: Supplementary Table S2 [file srep20954-s3.xls]

## Sheet: Sheet1
ID	NSpoly	NSfix	Spoly	Sfix	codons	MK_skew	MK_p_value	HKAr	pi	K
Smp_000020.1	4	12	6	12	1092	-0.485427	0.714592	0.0899067	0.718376	7.99024
Smp_000050.1	3	18	6	36	1376	0.154171	1	0.0582375	0.817666	14.0402
Smp_000100.1	6	10	14	66	2336	1.50712	0.093103	0.0715354	0.833611	11.6531
Smp_000110.1	7	24	5	23	1280	0.356144	0.75222	0.0596421	0.78064	13.0887
Smp_000130.1	4	9	5	12	822	0.115477	1	0.104463	0.990054	9.47752
Smp_000160.1	1	17	4	15	796	-1.49185	0.339768	0.0467499	0.67847	14.5128
Smp_000190.1	5	1	1	4	338	2.90689	0.0800866	0.368421	2.7532	7.47296
Smp_000230.1	5	44	5	23	1187	-0.906891	0.482468	0.0340633	0.654695	19.22
Smp_000260.1	7	15	3	16	927	1.08746	0.291872	0.0763463	0.893997	11.7098
Smp_000270.1	6	26	2	4	224	-1.21057	0.587041	0.104167	4.93827	47.4074
Smp_000300.1	15	30	9	42	1491	1.15014	0.0994671	0.0990429	1.77123	17.8835
Smp_000340.1	7	12	11	21	1087	0.174029	1	0.174892	2.06291	11.7953
Smp_000370.1	9	10	3	3	98	-0.137504	1	0.220952	13.1519	59.5238
Smp_000390.1	4	21	4	7	219	-1.45943	0.213669	0.100107	4.74747	47.4242
Smp_000410.1	17	8	3	1	190	0	1	0.54088	15.0087	27.7487
Smp_000420.1	6	21	4	5	302	-1.38904	0.226165	0.0952381	3.00697	31.5732
Smp_000460.1	7	24	1	28	800	2.21412	0.0534752	0.0355887	0.795302	22.3471
Smp_000480.1	3	5	4	21	869	1.55254	0.320129	0.0767974	0.800341	10.4215
Smp_000530.1	26	59	10	58	2492	1.27121	0.0227709	0.088612	1.5213	17.1681
Smp_000580.1	4	3	2	14	437	2.64386	0.0450038	0.0873908	1.18383	13.5464
Smp_000600.1	3	4	3	6	564	0.485427	1	0.113208	0.707965	6.25369
Smp_000640.1	2	0	4	5	245	1.848	0.454545	0.181818	1.35501	7.45257
Smp_000660.1	2	3	9	9	430	-0.415037	1	0.228663	2.44049	10.6729
Smp_000670.1	6	24	5	11	1096	-0.836501	0.476583	0.0784993	0.918329	11.6986
Smp_000680.1	1	1	4	6	312	0.485427	1	0.17094	1.41995	8.30671
Smp_000690.1	10	23	6	9	380	-0.610958	0.527456	0.197917	6.64917	33.5958
Smp_000700.1	7	18	3	6	782	-0.440573	1	0.0887261	1.03117	11.622
Smp_000710.1	3	3	4	4	414	0	1	0.180556	1.39224	7.71084
Smp_000720.1	4	17	6	30	1259	0.298844	1	0.0594315	0.811287	13.6508
Smp_000755.1	16	4	38	7	796	-0.519867	0.725462	0.640453	9.99117	15.6002
Smp_000790.1	7	11	3	22	903	1.9386	0.0665633	0.0798514	1.05703	13.2375
Smp_000810.1	2	11	5	21	300	-0.125531	1	0.0408163	1.55039	37.9845
Smp_000830.1	6	50	8	28	901	-1.17701	0.1492	0.0539374	1.64244	30.4508
Smp_000870.1	8	19	1	31	816	2.848	0.00825885	0.0602285	1.31466	21.8278
Smp_000910.1	4	13	3	16	620	0.602036	0.684262	0.0920734	1.58645	17.2303
Smp_000950.1	4	18	6	18	563	-0.485427	0.725416	0.0614035	1.37904	22.4586
Smp_000990.1	3	10	4	14	780	0.125531	1	0.0687193	0.730308	10.6274
Smp_001020.1	6	9	4	11	349	0.748461	0.69985	0.111111	2.24339	20.1905
Smp_001040.1	3	0	10	29	1016	3.44746	0.0249129	0.144811	1.58054	10.9145
Smp_001050.1	6	15	5	14	620	0.129283	1	0.124224	2.14707	17.284
Smp_001070.1	3	2	5	12	197	1.53051	0.308878	0.143939	4.26487	29.6296
Smp_001090.1	3	11	6	20	966	0	1	0.0973481	1.11073	11.4099
Smp_001095.1	5	9	3	15	613	1.26303	0.251672	0.105534	1.48389	14.0608
Smp_001100.1	6	15	14	10	692	-1.6401	0.071466	0.197458	3.23874	16.4021
Smp_001160.1	6	20	0	32	696	3.45943	0.00568815	0.0388787	1.00817	25.9312
Smp_001180.1	9	43	6	72	2031	1.24497	0.102496	0.0509957	0.998833	19.5866
Smp_001530.1	6	15	4	10	833	-0.0551416	1	0.114379	1.24345	10.8713
Smp_001560.1	4	20	2	11	575	-0.0703893	1	0.067243	1.34797	20.0462
Smp_001890.1	3	4	4	2	194	-1.05889	0.592075	0.347066	5.28015	15.2137
Smp_001900.1	17	19	4	17	1064	1.69599	0.0470855	0.168656	2.21179	13.1142
Smp_001960.1	3	5	2	17	369	2	0.135786	0.0481482	1.04104	21.6216
Smp_002010.1	3	2	3	12	233	2.11548	0.131321	0.134431	3.10225	23.0769
Smp_002080.1	1	2	4	11	330	0.678072	1	0.125196	1.79031	14.3001
Smp_002150.1	3	3	8	9	501	0.152003	1	0.26963	2.68555	9.96016
Smp_002160.1	6	8	18	8	678	-1.44057	0.175688	0.368006	5.09464	13.8439
Smp_002230.1	8	10	2	28	602	2.98351	0.00313988	0.0519411	1.19157	22.9409
Smp_002280.1	1	13	6	33	942	-0.527247	0.660096	0.0492794	0.832646	16.8964
Smp_002350.1	10	73	1	39	985	1.57191	0.101074	0.031855	1.2546	39.3847
Smp_002600.1	3	6	6	9	498	-0.292782	1	0.143646	1.73681	12.0908
Smp_002630.1	10	9	6	4	229	-0.347923	1	0.271034	6.79549	25.0725
Smp_002640.1	3	26	4	26	842	-0.321928	1	0.0436289	0.940205	21.55
Smp_002820.1	3	19	2	9	586	-0.584963	1	0.0666667	1.13572	17.0358
Smp_002840.1	4	9	1	14	623	1.90689	0.152778	0.0669344	0.890313	13.3013
Smp_002860.1	5	24	1	7	152	-0.0588937	1	0.0643939	4.87455	75.6989
Smp_002880.1	1	2	6	16	547	0.695145	1	0.144928	1.82482	12.5912
Smp_002960.1	1	5	4	15	292	0.0931094	1	0.0775194	1.89609	24.4596
Smp_003230.1	3	1	9	4	248	0	1	0.491582	6.51495	13.253
Smp_003280.1	8	42	10	21	1008	-1.25634	0.104545	0.09319	2.09962	22.5306
Smp_003340.1	11	23	6	26	1085	0.947533	0.264941	0.124923	2.06671	16.5439
Smp_003440.1	2	10	3	11	560	-0.289507	1	0.0520521	0.686605	13.1907
Smp_003860.1	6	2	5	4	157	0.959358	0.61991	0.398323	8.90764	22.3629
Smp_003900.1	11	47	3	23	1189	0.584963	0.533494	0.0637018	1.35076	21.2045
Smp_003940.1	2	1	3	6	318	1.39232	0.522727	0.154248	1.37002	8.88192
Smp_003980.1	6	4	5	9	717	1.22239	0.408097	0.224884	1.74353	7.75302
Smp_003990.1	5	1	4	4	253	1.58496	0.300699	0.290598	2.97463	10.2362
Smp_004040.1	3	9	3	3	416	-1.32193	0.344053	0.169014	1.91847	11.3509
Smp_004590.1	44	5	44	3	679	-0.584963	0.715	0.449261	15.2397	33.9216
Smp_004600.1	3	3	6	11	538	0.777608	0.643021	0.177249	1.84154	10.3896
Smp_004690.1	2	4	3	1	278	-1.73697	0.52381	0.208113	1.56644	7.52688
Smp_004730.1	2	11	16	31	1347	-1.08746	0.307818	0.126643	1.4562	11.4985
Smp_004780.1	27	6	47	3	430	-1.58496	0.145719	0.389937	17.5819	45.0889
Smp_004990.1	3	1	5	15	547	2.41504	0.0909091	0.164251	1.83833	11.1922
Smp_005020.1	4	8	4	11	684	0.415037	1	0.121864	1.28683	10.5596
Smp_005140.1	8	24	3	11	556	0.111031	1	0.121789	2.80604	23.0401
Smp_005200.1	5	7	1	16	624	2.67243	0.0563429	0.0902778	1.23259	13.6533
Smp_005280.1	4	9	2	13	596	1.22239	0.371981	0.0727969	0.942987	12.9537
Smp_005360.1	4	6	2	5	370	0.514573	1	0.147583	1.73705	11.77
Smp_005390.1	6	9	11	2	428	-2.51457	0.0237605	0.329174	4.78287	14.5299
Smp_005500.1	7	20	3	18	654	0.85561	0.477978	0.0914407	1.94515	21.2723
Smp_005520.1	5	3	7	3	317	-0.415037	1	0.407729	4.91498	12.0545
Smp_005570.1	7	40	5	18	869	-0.694587	0.511437	0.0634414	1.52405	24.023
Smp_005640.1	5	10	1	9	410	1.44746	0.344862	0.0719577	1.22556	17.0316
Smp_005710.1	12	29	3	6	356	-0.399096	1	0.121212	4.73078	39.0289
Smp_005900.1	5	6	0	5	308	2.36257	0.11859	0.169935	2.49311	14.671
Smp_006350.1	1	19	5	24	1283	-1.26303	0.379408	0.039442	0.472691	11.9844
Smp_006440.1	4	6	8	25	710	1.04509	0.426724	0.106397	1.64609	15.4712
Smp_006550.1	3	3	2	4	216	0.736966	1	0.195122	2.45776	12.596
Smp_006560.1	3	7	2	8	182	0.584963	1	0.106717	3.4406	32.2404
Smp_006590.1	2	10	7	4	488	-2.55254	0.0360748	0.186186	2.34795	12.6108
Smp_006630.1	17	31	14	19	1288	-0.415037	0.642582	0.206568	3.48821	16.8865
Smp_006700.1	9	23	6	22	893	0.453173	0.765875	0.0976703	1.80628	18.4937
Smp_006750.1	2	3	3	5	252	0.169925	1	0.105263	1.31752	12.5165
Smp_006920.1	1	2	4	13	481	0.900464	1	0.0967962	1.09113	11.2725
Smp_006990.1	3	4	3	8	651	0.847997	0.626697	0.142286	1.01113	7.10634
Smp_007180.1	5	5	7	16	1137	1.08746	0.43343	0.147526	1.02844	6.97129
Smp_007190.1	3	4	5	11	616	0.678072	0.65702	0.127371	1.12852	8.86008
Smp_007210.1	3	17	5	13	907	-0.947533	0.438139	0.0781516	0.938163	12.0044
Smp_007290.1	7	13	5	10	322	0.0671142	1	0.133674	3.6005	26.935
Smp_007330.1	6	24	3	30	992	1.1177	0.288808	0.0394011	0.745962	18.9325
Smp_007550.1	8	10	4	13	620	1.19592	0.288988	0.120441	1.6938	14.0633
Smp_007570.1	2	10	3	8	373	-0.704544	0.640405	0.0981387	1.72311	17.5579
Smp_007640.1	5	11	3	17	978	1.16993	0.421681	0.0651852	0.665834	10.2145
Smp_007670.1	3	24	2	19	1013	0.0931094	1	0.0343434	0.496749	14.4642
Smp_007700.1	6	29	3	20	1421	0.292782	0.730054	0.0390674	0.484451	12.4004
Smp_007770.1	4	21	1	12	627	0.562936	0.642588	0.0429075	0.790281	18.4183
Smp_007780.1	3	13	3	9	583	-0.485427	1	0.102847	1.4206	13.8128
Smp_007970.1	2	6	3	13	322	0.584963	1	0.0733549	1.55945	21.259
Smp_008120.1	2	2	3	5	293	0.584963	1	0.152047	1.31015	8.61678
Smp_008170.1	0	6	5	14	506	-1.48543	0.288707	0.0876656	1.25648	14.3327
Smp_008220.1	3	16	2	10	494	-0.212994	1	0.0703437	1.31687	18.7205
Smp_008290.1	7	30	4	39	1933	1.0458	0.32967	0.0364299	0.459612	12.6163
Smp_008360.1	3	13	2	16	352	0.695145	0.648094	0.0612772	1.74169	28.423
Smp_008390.1	5	10	0	1	118	0.125531	1	0.09319	3.23685	34.7339
Smp_008450.1	4	21	3	25	865	0.562936	0.694488	0.0461042	0.855359	18.5527
Smp_008470.1	2	1	3	9	398	1.90689	0.241758	0.162162	1.50376	9.27318
Smp_008500.1	1	9	4	12	500	-0.943416	0.616905	0.0700152	1.02018	14.5709
Smp_008580.1	2	11	3	10	363	-0.540568	1	0.0448431	0.915751	20.4212
Smp_008710.1	12	19	4	19	800	1.37851	0.133177	0.121212	2.21945	18.3104
Smp_008830.1	2	11	4	35	1014	0.847997	0.632348	0.0286587	0.445174	15.5337
Smp_008850.1	1	4	6	13	515	-0.321928	1	0.130435	1.55039	11.8863
Smp_008900.1	3	21	4	18	967	-0.533432	0.694271	0.0584221	0.818794	14.0152
Smp_009020.1	6	12	1	7	541	1.10692	0.374789	0.135035	1.73568	12.8536
Smp_009250.1	7	14	1	6	663	0.900464	0.633364	0.0740741	0.803213	10.8434
Smp_009310.1	6	18	9	11	422	-1.17754	0.209702	0.137436	3.51983	25.6107
Smp_009400.1	8	3	10	13	1058	1.51785	0.151947	0.12766	1.13314	8.8763
Smp_009520.1	5	16	2	15	583	0.912537	0.426699	0.0477164	0.887874	18.6073
Smp_009540.1	11	15	5	16	897	1.08746	0.226458	0.0875421	1.28681	14.6993
Smp_009550.1	9	12	7	14	918	0.528379	0.751317	0.146867	1.53952	10.4824
Smp_009630.1	10	52	2	35	1097	1.31647	0.201382	0.0462859	1.25481	27.1099
Smp_009650.1	2	6	3	13	474	0.584963	1	0.102881	1.55945	15.1579
Smp_009690.1	1	5	6	30	318	0.561879	1	0.0505585	1.99698	39.4984
Smp_009800.1	9	19	3	18	687	1.24793	0.191801	0.0883402	1.73342	19.6221
Smp_009990.1	4	35	2	24	1510	0.210897	1	0.0302864	0.406893	13.4348
Smp_010250.1	3	23	9	23	810	-1.32193	0.192917	0.0636884	1.26958	19.9342
Smp_010670.1	72	82	33	34	1359	-0.143395	0.770606	0.182671	7.32026	40.0735
Smp_010800.1	3	13	4	3	430	-2.12928	0.137353	0.0810185	1.20306	14.8492
Smp_010930.1	7	11	3	8	700	0.584963	0.694153	0.127751	1.25746	9.84308
Smp_010940.1	2	4	4	11	299	0.526069	1	0.0972222	1.7284	17.7778
Smp_011000.1	5	18	5	18	427	0	1	0.0942761	2.90758	30.8411
Smp_011010.1	3	12	2	12	277	0.415037	1	0.0512821	1.51878	29.6163
Smp_011100.1	6	22	6	12	548	-0.823122	0.494851	0.114082	2.59057	22.708
Smp_011180.1	10	43	7	35	831	0.169925	1	0.0719425	2.40385	33.4135
Smp_011710.1	4	9	1	11	429	1.58496	0.321739	0.0705128	1.13695	16.124
Smp_011860.1	4	7	2	15	586	1.73697	0.174051	0.0727802	0.946432	13.004
Smp_011980.1	3	3	2	14	643	2.32193	0.100478	0.0849331	0.83966	9.88613
Smp_012000.1	3	11	5	10	744	-0.710493	0.681659	0.15126	1.61074	10.6488
Smp_012010.1	2	13	3	13	883	-0.415037	1	0.0643061	0.661974	10.2941
Smp_012030.1	3	2	2	6	366	1.63743	0.292929	0.134367	1.04955	7.81108
Smp_012150.1	4	20	2	12	396	0.0450879	1	0.0649264	1.80987	27.8757
Smp_012280.1	2	5	3	2	343	-1.41504	0.558081	0.205761	1.61499	7.84884
Smp_012380.1	5	1	1	5	341	3.16993	0.0800866	0.222222	1.58111	7.11501
Smp_012440.1	0	1	5	10	521	-0.125531	1	0.112061	0.837236	7.47126
Smp_012460.1	6	8	0	10	725	3.09686	0.0238714	0.070236	0.622385	8.86134
Smp_012480.1	2	12	3	9	728	-0.793549	0.634783	0.0606061	0.609663	10.0594
Smp_012570.1	3	6	2	11	806	1.19265	0.609023	0.0740741	0.550737	7.43494
Smp_012580.1	8	19	4	11	892	0.111031	1	0.117805	1.45991	12.3927
Smp_012780.1	8	20	8	46	1201	1.16227	0.152492	0.0602049	1.17705	19.5507
Smp_012790.1	2	7	5	9	148	-0.678072	0.65702	0.122164	5.21999	42.7293
Smp_012900.1	1	4	7	10	520	-0.862496	0.612972	0.120988	1.39333	11.5163
Smp_012920.1	5	4	1	5	290	1.848	0.286713	0.125	1.37457	10.9966
Smp_012930.1	2	1	4	10	509	1.72247	0.514706	0.151852	1.19099	7.84314
Smp_012970.1	4	21	2	21	1562	0.736966	0.668069	0.026749	0.24644	9.21305
Smp_013040.1	1	5	5	4	428	-1.848	0.286713	0.173293	1.46767	8.46931
Smp_013080.1	1	7	7	21	839	-0.540568	0.651401	0.0701754	0.846561	12.0635
Smp_013210.1	5	7	7	9	329	-0.0931094	1	0.240089	4.82604	20.101
Smp_013520.1	6	2	5	7	517	1.63743	0.196809	0.332415	2.5883	7.78636
Smp_013540.1	2	8	3	9	478	-0.263034	1	0.0688406	0.881466	12.8045
Smp_013600.1	0	13	5	6	542	-3.58496	0.0108696	0.0654858	0.83214	12.7072
Smp_013610.1	7	22	9	34	683	0.283793	0.77874	0.0912436	2.68573	29.4347
Smp_013630.1	14	6	13	3	758	-0.707819	0.700273	0.452477	4.93503	10.9067
Smp_013690.1	3	2	2	11	426	2.41504	0.0987395	0.097522	1.0582	10.8509
Smp_013840.1	13	2	15	4	1145	0.544321	0.672174	0.448718	2.71476	6.05003
Smp_014050.1	7	24	3	10	809	-0.184425	1	0.067029	1.01384	15.1254
Smp_014440.1	6	5	1	2	739	0.807355	1	0.252874	0.990991	3.91892
Smp_014610.1	7	43	4	29	837	0.125531	1	0.0409982	1.21984	29.7534
Smp_014670.1	3	4	7	11	788	0.263034	1	0.180145	1.2862	7.13984
Smp_014680.1	3	12	3	8	503	-0.530515	1	0.0878553	1.24927	14.2196
Smp_014850.1	2	7	3	10	692	0.0443941	1	0.0740741	0.641334	8.65801
Smp_015020.1	3	4	5	13	1016	0.900464	0.639559	0.163433	1.01242	6.19469
Smp_015090.1	6	11	9	26	963	0.655352	0.524926	0.103082	1.52912	14.834
Smp_015100.1	7	9	8	11	258	0.0931094	1	0.245333	7.89361	32.175
Smp_015190.1	14	49	3	14	1290	0.169925	1	0.0747444	1.27951	17.1185
Smp_015390.1	6	12	8	11	621	-0.478047	0.737428	0.176768	2.50089	14.1479
Smp_015440.1	8	2	7	6	384	1.39232	0.378786	0.398589	4.34824	10.9091
Smp_015480.1	36	26	20	8	722	-0.767827	0.250389	0.325282	8.27826	25.4495
Smp_015520.1	5	10	5	8	429	-0.289507	1	0.176955	2.96296	16.7442
Smp_015630.1	0	2	17	23	422	-1.16993	0.506388	0.252646	6.68943	26.4775
Smp_015690.1	12	25	3	27	765	1.80735	0.0394138	0.0826965	2.04042	24.6736
Smp_015780.1	3	9	2	4	316	-0.584963	1	0.0855967	1.2151	14.1956
Smp_015820.1	7	6	4	16	584	1.95818	0.0645492	0.109501	1.72206	15.7265
Smp_015840.1	3	0	2	9	673	3.73697	0.0274725	0.135166	0.648423	4.79723
Smp_016050.1	5	12	3	17	777	1.05445	0.428258	0.0857947	1.16157	13.539
Smp_016090.1	6	30	10	33	2162	-0.51881	0.578262	0.0732861	0.743138	10.1402
Smp_016180.1	6	19	4	30	1527	1.1177	0.296975	0.0541254	0.596277	11.0166
Smp_016230.1	12	8	10	19	400	1.39301	0.090334	0.210243	6.48379	30.8396
Smp_016240.1	5	9	2	9	404	1	0.406522	0.12842	2.10334	16.3786
Smp_016380.1	6	32	5	55	1066	0.985353	0.328648	0.0374087	1.04828	28.0225
Smp_016410.1	10	67	7	66	2029	0.438058	0.610072	0.0353425	0.799124	22.6108
Smp_016540.1	1	14	4	12	263	-1.52838	0.332592	0.0474407	1.59933	33.7121
Smp_016750.1	3	18	3	10	317	-0.788496	0.65289	0.0673835	2.18961	32.4948
Smp_016780.1	3	2	22	6	451	-1.30117	0.5736	0.244961	3.88397	15.8555
Smp_016810.1	6	2	13	4	567	-0.263034	1	0.344272	3.89932	11.3263
Smp_016840.1	23	2	28	5	1241	0.726982	0.686983	0.620269	6.05952	9.76919
Smp_016910.1	2	3	8	3	142	-1.58496	0.299451	0.365591	7.92541	21.6783
Smp_017010.1	2	10	5	22	947	0.0641303	1	0.0578035	0.703235	12.166
Smp_017080.1	2	49	10	66	1805	-1.45224	0.121439	0.0255836	0.561913	21.9638
Smp_017230.1	3	2	10	14	472	0.862496	0.632184	0.242516	3.74285	15.4334
Smp_017350.1	4	6	4	7	366	0.192645	1	0.181572	2.70461	14.8955
Smp_017360.1	4	1	12	19	552	1.94342	0.149266	0.201866	3.188	15.7926
Smp_017420.1	2	5	3	7	279	0	1	0.0990991	1.74603	17.619
Smp_017430.1	6	3	4	3	218	0.485427	1	0.298103	3.72062	12.481
Smp_017610.1	8	24	3	17	560	0.695994	0.497429	0.0692841	1.78253	25.7279
Smp_017640.1	4	12	3	12	386	0.321928	1	0.0612423	1.33984	21.8777
Smp_017670.1	5	2	2	20	696	3.80735	0.00320737	0.1	1.14778	11.4778
Smp_017720.1	2	6	3	3	231	-1.22239	0.58042	0.111111	1.66028	14.9425
Smp_017730.1	1	36	5	35	1679	-1.62449	0.202221	0.0388964	0.568783	14.623
Smp_017750.1	15	9	4	11	853	1.94111	0.0483721	0.222222	2.16844	9.758
Smp_017810.1	3	27	2	52	2594	1.3356	0.343183	0.0169656	0.174124	10.2633
Smp_017860.1	3	3	2	4	280	0.736966	1	0.207071	2.16159	10.4389
Smp_017890.1	2	8	6	14	577	-0.485427	0.682128	0.112045	1.53787	13.7255
Smp_018010.1	8	29	5	47	1305	1.26303	0.136167	0.058568	1.18541	20.2399
Smp_018030.1	2	8	4	8	392	-0.736966	0.646174	0.090535	1.45132	16.0305
Smp_018120.1	9	15	2	21	603	2.1964	0.0363296	0.0655556	1.44714	22.0751
Smp_018150.1	5	17	1	7	581	0.415037	1	0.0880503	1.33639	15.1775
Smp_018260.1	3	1	7	11	706	1.58496	0.293233	0.231231	1.61349	6.97784
Smp_018280.1	7	21	4	25	724	0.91908	0.331298	0.0701275	1.57344	22.4368
Smp_018360.1	4	12	4	4	326	-1.37851	0.362542	0.170488	3.28463	19.2661
Smp_018400.1	0	4	6	4	255	-2.80735	0.0849151	0.256039	3.06713	11.9792
Smp_018440.1	5	28	4	9	824	-1.27302	0.246196	0.0550055	0.896781	16.3035
Smp_018460.1	5	10	1	10	581	1.58496	0.197324	0.0878553	1.08184	12.3139
Smp_018480.1	1	9	4	6	338	-1.8365	0.303406	0.136027	2.20693	16.2242
Smp_018570.1	2	11	4	14	698	-0.415037	1	0.0685667	0.879563	12.8278
Smp_018580.1	2	13	6	15	639	-1.02975	0.424054	0.0720516	1.09954	15.2604
Smp_018590.1	6	22	1	17	564	1.45372	0.219631	0.0469484	1.17786	25.0883
Smp_018610.1	5	4	0	6	280	3.07039	0.043956	0.144928	1.97707	13.6418
Smp_018620.1	2	8	4	12	634	-0.206451	1	0.0733652	0.804899	10.9711
Smp_018640.1	2	2	5	5	382	0	1	0.336634	2.95909	8.79025
Smp_018680.1	2	4	3	5	373	-0.152003	1	0.120285	1.16855	9.7148
Smp_018690.1	2	5	3	8	232	0.169925	1	0.0699301	1.43062	20.4578
Smp_018730.1	6	28	3	18	971	0.197301	1	0.0579512	0.96784	16.701
Smp_018760.1	5	13	7	17	991	-0.0524674	1	0.160207	1.85185	11.5591
Smp_018790.1	6	14	3	17	693	1.07039	0.450576	0.0942761	1.49429	15.8501
Smp_018870.1	3	23	3	21	657	-0.125531	1	0.0440529	1.01317	22.999
Smp_018980.1	12	44	2	47	1245	2.20859	0.00994605	0.0510322	1.30789	25.6287
Smp_019010.1	2	15	4	53	725	1.01792	0.61576	0.0225443	0.714213	31.6804
Smp_019030.1	3	16	6	19	455	-0.57289	0.709518	0.0679332	1.91683	28.2164
Smp_019040.1	1	16	6	25	810	-1.19438	0.395564	0.0366876	0.639357	17.427
Smp_019170.1	6	22	11	28	1639	-0.443189	0.581356	0.0964361	1.14273	11.8496
Smp_019190.1	3	5	7	11	705	0	1	0.150702	1.23807	8.2153
Smp_019210.1	2	6	3	10	208	0.237039	1	0.124844	3.54421	28.3892
Smp_019260.1	1	2	4	15	357	1.09311	1	0.09388	1.6346	17.4115
Smp_019380.1	5	10	2	11	765	1.12553	0.395531	0.0817701	0.821971	10.0522
Smp_019630.1	7	5	4	5	429	0.678072	0.669921	0.212197	2.18777	10.3101
Smp_019640.1	3	1	4	10	208	2.1375	0.245098	0.164963	4.2885	25.9968
Smp_019690.1	4	1	6	21	521	2.974	0.0241935	0.17284	2.78133	16.092
Smp_019760.1	6	10	7	14	923	0.254814	1	0.18139	1.85185	10.2092
Smp_019790.1	1	14	4	25	1546	-0.528379	0.646715	0.0291807	0.248988	8.53264
Smp_019980.1	1	11	4	8	400	-1.73697	0.31677	0.0917634	1.5332	16.7082
Smp_020060.1	6	11	2	15	660	1.63743	0.224503	0.0903023	1.28873	14.2713
Smp_020070.1	0	9	8	19	833	-2.16993	0.159628	0.0675106	0.852651	12.6299
Smp_020080.1	1	1	5	5	353	0	1	0.202322	1.27642	6.30885
Smp_020090.1	6	3	3	6	400	1.61471	0.346935	0.238931	2.64154	11.0557
Smp_020120.1	3	2	3	3	163	0.415037	1	0.308943	5.14905	16.6667
Smp_020130.1	6	17	2	22	848	1.57603	0.136525	0.0565158	0.898661	15.9011
Smp_020170.1	13	41	20	56	2155	-0.14439	0.83968	0.106675	1.77627	16.6512
Smp_020210.1	4	11	4	11	600	0	1	0.0947322	1.31879	13.9212
Smp_020270.1	3	11	8	47	1699	0.830075	0.682744	0.0625113	0.753813	12.0588
Smp_020300.1	4	10	5	15	980	0.277534	1	0.09319	0.883452	9.48012
Smp_020340.1	13	26	17	23	899	-0.532495	0.488775	0.202361	4.44444	21.963
Smp_020450.1	5	8	3	17	486	1.58496	0.213377	0.0900454	1.65792	18.412
Smp_020540.1	3	1	3	5	251	1.58496	0.545455	0.320413	3.64491	11.3757
Smp_020550.1	3	2	3	8	599	1.58496	0.299451	0.155556	1.03704	6.66667
Smp_020760.1	6	5	2	12	418	2.33787	0.0809764	0.115183	1.7502	15.1949
Smp_020770.1	4	3	2	7	134	1.73697	0.302448	0.15161	4.00549	26.4198
Smp_021100.1	6	41	2	35	1256	1	0.456389	0.0278474	0.589293	21.1615
Smp_021160.1	2	7	3	12	547	0.285402	1	0.109516	1.39227	12.7129
Smp_021170.1	24	64	29	101	3543	0.387023	0.424255	0.0940505	1.58432	16.8454
Smp_021190.1	8	20	3	11	434	0.36257	0.723115	0.0745137	1.92422	25.8238
Smp_021220.1	2	6	5	7	158	-0.807355	0.642415	0.208068	6.84836	32.914
Smp_021290.1	2	10	5	16	506	-0.371969	1	0.0772601	1.4172	18.3432
Smp_021300.1	4	18	1	25	881	1.77444	0.164868	0.0361533	0.629882	17.4225
Smp_021550.1	21	4	14	1	695	-0.769387	0.632983	0.27031	3.94849	14.6073
Smp_021590.1	7	3	11	13	610	1.22239	0.270058	0.194993	2.6914	13.8025
Smp_021600.1	0	4	5	12	339	-1.20645	0.532164	0.0941176	1.56863	16.6667
Smp_021960.1	17	41	9	36	1170	0.665133	0.361931	0.10213	2.51763	24.6513
Smp_021980.1	13	51	11	46	1064	0.0765416	1	0.0761091	2.60129	34.1784
Smp_022020.1	4	18	5	37	798	0.736966	0.480385	0.041958	1.00125	23.8632
Smp_022140.1	6	3	5	14	420	2.12928	0.0946329	0.152927	2.25213	14.7268
Smp_022340.1	2	6	3	9	321	0.0995357	1	0.0936408	1.54129	16.4596
Smp_022400.1	3	1	4	10	545	2.1375	0.245098	0.141414	1.1396	8.05861
Smp_022540.1	7	2	1	8	285	3.58496	0.0152201	0.144033	1.813	12.5874
Smp_022630.1	5	19	2	14	876	0.584963	0.680825	0.063857	0.84463	13.2269
Smp_022870.1	5	24	3	13	478	-0.251539	1	0.0572738	1.54643	27.0007
Smp_022890.1	4	22	6	10	646	-1.54956	0.142212	0.112388	2.015	17.9289
Smp_022960.1	4	11	2	15	519	1.152	0.382802	0.0767677	1.35328	17.6282
Smp_022990.1	2	5	4	6	280	-0.514573	1	0.189055	3.00514	15.8956
Smp_023150.1	6	5	5	2	302	-0.777608	0.637066	0.323672	3.27588	10.121
Smp_023190.1	6	14	2	4	208	-0.36257	1	0.138634	4.82013	34.7687
Smp_023250.1	2	6	3	12	494	0.478047	1	0.0878049	1.21212	13.8047
Smp_023290.1	1	9	4	22	683	-0.120294	1	0.0470978	0.767775	16.3017
Smp_023470.1	3	21	2	15	510	-0.0443941	1	0.0426022	1.0727	25.1794
Smp_023530.1	4	5	2	20	386	2.54432	0.0434101	0.0957137	2.20117	22.9974
Smp_023550.1	4	6	1	18	989	2.7625	0.0357206	0.0454943	0.389076	8.55219
Smp_023620.1	5	11	3	19	680	1.32193	0.243124	0.117099	1.9144	16.3485
Smp_023710.1	3	16	2	20	291	0.719892	0.648598	0.0315726	1.31913	41.7808
Smp_023830.1	11	14	4	12	282	1.05658	0.321933	0.0998593	3.71679	37.2203
Smp_023860.1	15	37	2	19	719	1.48904	0.124786	0.0958535	2.74691	28.6574
Smp_023940.1	18	50	9	41	1452	0.645891	0.375688	0.0825918	1.84548	22.3446
Smp_024070.1	1	2	5	6	346	-0.36257	1	0.2	1.92123	9.60615
Smp_024150.1	3	8	2	9	486	0.567041	1	0.09388	1.20161	12.7995
Smp_024190.1	11	27	15	26	2517	-0.467505	0.485077	0.116234	0.967846	8.32671
Smp_024220.1	4	3	5	14	766	1.64386	0.188094	0.120509	1.05268	8.73533
Smp_024240.1	8	3	4	6	414	1.65535	0.198381	0.372549	4.06961	10.9237
Smp_024290.1	5	15	4	13	530	0.0703893	1	0.0898642	1.79616	19.9875
Smp_024370.1	6	13	3	7	570	0	1	0.086529	1.1416	13.1932
Smp_024380.1	4	14	2	7	440	-0.169925	1	0.0820821	1.37734	16.78
Smp_024500.1	1	5	5	8	345	-1	0.60471	0.142529	1.99101	13.9692
Smp_024580.1	5	10	2	11	739	1.12553	0.395531	0.0600858	0.630631	10.4955
Smp_024660.1	12	55	16	54	1875	-0.413018	0.529036	0.0597857	1.25563	21.0021
Smp_024670.1	3	12	4	13	530	-0.215013	1	0.0498221	0.878845	17.6397
Smp_024800.1	4	4	1	4	211	1.32193	0.56488	0.222222	3.24948	14.6226
Smp_024860.1	4	29	3	17	453	-0.415037	1	0.0368871	1.3379	36.2702
Smp_024870.1	7	14	3	4	307	-0.584963	0.674369	0.122667	3.3189	27.0563
Smp_024900.1	11	9	3	27	1131	3.07039	0.000943121	0.091954	1.09933	11.9552
Smp_024970.1	1	4	4	16	678	0.443607	1	0.0600316	0.621829	10.3584
Smp_025020.1	5	8	3	4	251	-0.263034	1	0.150892	3.23339	21.4286
Smp_025030.1	5	4	6	7	641	0.455679	1	0.254942	2.15761	8.46314
Smp_025100.1	2	3	3	5	367	0.169925	1	0.212866	1.83172	8.60507
Smp_025150.1	5	4	0	2	225	1.848	0.454545	0.243137	3.04818	12.5369
Smp_025550.1	2	17	4	24	755	-0.263034	1	0.040644	0.754458	18.5626
Smp_025560.1	5	4	2	11	333	2.26303	0.0743034	0.142382	2.37303	16.6667
Smp_025570.1	2	14	4	9	329	-1.32193	0.363985	0.107127	2.71605	25.3535
Smp_025620.1	11	4	4	12	571	2.64155	0.0121137	0.210588	2.34395	11.1305
Smp_025670.1	2	5	4	8	505	-0.152003	1	0.135802	1.28824	9.48617
Smp_025750.1	3	10	5	9	424	-0.722466	0.677617	0.0808081	1.2549	15.5294
Smp_025890.1	7	26	1	14	770	1.152	0.405636	0.0494997	0.903108	18.2447
Smp_025950.1	4	4	3	14	324	1.90689	0.15633	0.0778923	1.54986	19.8974
Smp_026030.1	4	31	6	27	776	-0.678072	0.506568	0.0602388	1.56347	25.9545
Smp_026040.1	4	21	5	17	935	-0.552541	0.714786	0.0865099	1.26622	14.6368
Smp_026160.1	4	7	1	6	358	1.12928	0.595588	0.131519	1.79511	13.649
Smp_026250.1	5	16	1	13	675	1.30485	0.366202	0.0557194	0.928657	16.6667
Smp_026320.1	5	18	5	11	1278	-0.662965	0.711011	0.084823	0.700779	8.26166
Smp_026540.1	26	38	11	43	1346	1.34395	0.027806	0.131442	3.05755	23.2616
Smp_026570.1	2	10	4	20	476	0.19592	1	0.0552105	1.24233	22.5017
Smp_026670.1	2	5	3	13	412	0.807355	0.621385	0.0779523	1.20169	15.4157
Smp_026770.1	2	1	4	4	199	0.584963	1	0.28482	3.37037	11.8333
Smp_026910.1	13	3	25	5	644	-0.308122	1	0.261111	4.31812	16.5375
Smp_026920.1	6	6	6	13	303	1	0.452097	0.169615	4.55653	26.864
Smp_026930.1	4	13	3	4	442	-1.1635	0.374234	0.0810185	1.17047	14.447
Smp_027000.1	1	9	4	13	449	-0.836501	0.620959	0.0577582	0.971193	16.8148
Smp_027390.1	2	17	4	40	1265	0.450661	1	0.0379219	0.585103	15.4292
Smp_027400.1	3	4	4	34	920	2.48543	0.063769	0.0451045	0.658793	14.6059
Smp_027750.1	2	4	3	5	421	-0.152003	1	0.171429	1.4218	8.29384
Smp_027870.1	11	31	9	22	1426	-0.213404	0.797036	0.0880503	1.1991	13.6183
Smp_027890.1	3	28	3	49	1284	0.785875	0.666477	0.0238095	0.48422	20.3372
Smp_027900.1	4	11	2	23	794	1.73697	0.173688	0.039065	0.568367	14.5493
Smp_027970.1	3	10	2	26	778	1.71049	0.303837	0.036036	0.570532	15.8323
Smp_027990.1	6	26	5	35	1019	0.63743	0.522421	0.062617	1.33624	21.3399
Smp_028030.1	10	24	4	44	1562	1.9855	0.0173603	0.0543071	0.824625	15.1845
Smp_028050.1	11	27	13	15	1341	-1.02975	0.196839	0.134693	1.74974	12.9906
Smp_028070.1	4	7	6	12	928	0.215013	1	0.196769	1.60268	8.14496
Smp_028080.1	1	1	4	10	508	1.1375	1	0.161778	1.32431	8.18599
Smp_028120.1	5	5	2	12	888	2.11548	0.0850149	0.110541	0.808232	7.31159
Smp_028130.1	5	4	4	4	293	0.263034	1	0.239482	2.79667	11.678
Smp_028140.1	13	15	7	17	1283	0.97728	0.258458	0.17297	1.70186	9.83904
Smp_028150.1	6	20	1	9	422	0.736966	0.645398	0.0573951	1.3659	23.7983
Smp_028200.1	8	16	3	15	893	1.08246	0.298844	0.0939153	1.17657	12.528
Smp_028650.1	5	5	1	14	554	2.90689	0.0225296	0.0747568	0.974308	13.033
Smp_028730.1	3	3	3	4	312	0.321928	1	0.212766	2.12993	10.0106
Smp_028800.1	6	17	1	9	491	0.959358	0.396822	0.0735524	1.41524	19.2412
Smp_028870.1	4	9	4	6	194	-0.514573	0.685018	0.131369	4.06458	30.9402
Smp_028930.1	5	11	1	8	239	1.16993	0.364427	0.113602	3.53324	31.1018
Smp_029070.1	9	28	5	12	490	-0.420576	0.744551	0.108365	3.27374	30.2105
Smp_029160.1	9	25	6	23	781	0.399096	0.767973	0.0677406	1.55347	22.9327
Smp_029210.1	7	3	3	11	503	2.58496	0.0351494	0.206349	2.29277	11.1111
Smp_029370.1	0	19	5	11	318	-3.32193	0.0134552	0.0377632	1.20748	31.9749
Smp_029470.1	4	7	3	9	683	0.643856	0.666846	0.134338	1.15876	8.62573
Smp_029480.1	3	6	3	5	367	-0.222392	1	0.149794	1.83172	12.2283
Smp_029500.1	7	6	5	13	682	1.41504	0.262331	0.196313	2.13654	10.8834
Smp_029730.1	2	43	4	46	1390	-0.641808	0.679989	0.0207279	0.457642	22.0785
Smp_029780.1	3	13	2	21	279	1.06711	0.630886	0.0374532	1.5873	42.381
Smp_029890.1	2	1	4	9	412	1.58496	0.517857	0.175845	1.63214	9.28168
Smp_029990.1	3	29	11	42	1669	-1.06559	0.232642	0.05415	0.81171	14.99
Smp_030010.1	5	6	2	9	329	1.51457	0.361455	0.145043	2.44669	16.8687
Smp_030050.1	2	10	3	4	197	-1.55254	0.304696	0.116667	3.14254	26.936
Smp_030220.1	4	11	2	14	292	1.05889	0.394389	0.0830189	2.50284	30.1479
Smp_030300.1	35	96	28	86	3450	0.154975	0.770029	0.0943759	1.84595	19.5595
Smp_030320.1	6	14	5	14	834	0.222392	1	0.139865	1.74762	12.495
Smp_030350.1	5	24	2	30	484	1.31034	0.241385	0.0438072	1.68003	38.3505
Smp_030370.1	5	5	3	9	393	1.32193	0.377709	0.121593	1.63565	13.4518
Smp_030500.1	1	7	4	7	351	-1.32193	0.337805	0.0689655	0.94697	13.7311
Smp_030650.1	6	13	3	1	482	-2	0.260079	0.153494	2.04658	13.3333
Smp_030730.1	0	0	24	6	410	-1.8365	1	0.221252	4.10922	18.5726
Smp_030780.1	5	7	6	10	1188	0.237039	1	0.179072	1.03417	5.77516
Smp_030830.1	2	5	3	15	308	1	0.596838	0.109162	2.68489	24.5955
Smp_030860.1	5	25	4	23	1152	0.147557	1	0.0643739	0.937972	14.5707
Smp_031010.1	4	4	1	7	463	2	0.282051	0.0996169	0.83014	8.33333
Smp_031020.1	2	9	3	9	338	-0.415037	1	0.0983969	1.94472	19.764
Smp_031040.1	7	12	1	15	726	2.29956	0.047248	0.0668221	0.876255	13.1133
Smp_031180.1	4	17	4	7	415	-1.16993	0.397041	0.0588235	1.28205	21.7949
Smp_031220.1	2	5	4	5	416	-0.736966	0.632867	0.152905	1.33227	8.71303
Smp_031360.1	3	4	7	19	925	1	0.645555	0.167496	1.61587	9.64723
Smp_031530.1	7	40	2	35	591	1.22741	0.28698	0.0363636	1.57658	43.3559
Smp_031680.1	3	16	4	19	686	-0.0874628	1	0.0658436	1.20761	18.3406
Smp_031710.1	1	8	5	6	418	-1.94753	0.157121	0.128944	1.6618	12.8878
Smp_031770.1	3	3	2	8	299	1.58496	0.299451	0.0885781	1.70251	19.2204
Smp_031940.1	4	20	6	12	1006	-1.1773	0.280666	0.0879765	0.993049	11.2877
Smp_032180.1	1	1	4	10	181	1.1375	1	0.149362	3.3374	22.3443
Smp_032280.1	3	14	2	27	1265	1.3155	0.342908	0.0277778	0.304254	10.9531
Smp_032480.1	3	2	7	23	1412	2	0.127843	0.163376	1.10613	6.77046
Smp_032500.1	4	2	3	13	771	2.54432	0.0535698	0.146405	1.07465	7.34024
Smp_032510.1	4	2	6	29	1127	2.8365	0.0235015	0.0717949	0.689519	9.60402
Smp_032930.1	4	25	2	17	674	0.206451	1	0.049217	1.08642	22.0741
Smp_033110.1	3	0	2	5	318	3	0.166667	0.338462	2.29885	6.79206
Smp_033130.1	1	3	5	6	268	-0.777608	0.604396	0.145594	2.0928	14.3742
Smp_033150.1	6	19	0	13	337	2.29278	0.0764272	0.067808	2.21346	32.643
Smp_033260.1	7	14	0	16	458	3.18057	0.0124055	0.077325	1.79133	23.1663
Smp_033350.1	4	16	3	15	775	0.234465	1	0.0666044	1.02138	15.3351
Smp_033590.1	5	2	3	9	382	2.32193	0.0739462	0.254953	2.86239	11.2272
Smp_033600.1	7	12	4	23	928	1.56259	0.158548	0.0650706	0.845194	12.9889
Smp_033620.1	3	9	2	6	213	-0.0995357	1	0.0775805	2.04223	26.324
Smp_033660.1	3	5	2	17	454	2	0.135786	0.0584795	0.976801	16.7033
Smp_033700.1	4	7	2	16	533	1.82443	0.16385	0.0634921	0.943265	14.8564
Smp_033760.1	3	15	5	27	570	0.222392	1	0.0536744	1.38808	25.8611
Smp_033870.1	3	9	3	12	364	0.378512	1	0.0740741	1.48148	20
Smp_034000.1	3	11	10	31	1137	-0.0443941	1	0.0773158	1.03495	13.3861
Smp_034080.1	17	188	13	105	3754	-0.471752	0.431046	0.0343018	0.915323	26.6844
Smp_034090.1	5	16	4	30	805	1.12977	0.279095	0.0826667	1.7094	20.6782
Smp_034220.1	11	16	7	18	578	0.745427	0.391722	0.195489	4.4905	22.9706
Smp_034270.1	6	16	4	19	933	0.719892	0.49077	0.0756501	1.01515	13.419
Smp_034410.1	3	10	3	20	457	0.932886	0.645398	0.0544803	1.22918	22.5619
Smp_034500.1	8	13	4	14	526	0.947533	0.322074	0.122655	2.38949	19.4813
Smp_034550.1	6	5	9	8	899	0.0703893	1	0.272087	2.06584	7.59259
Smp_034660.1	10	10	8	27	930	1.63743	0.071342	0.154725	2.37101	15.324
Smp_034680.1	17	17	5	5	856	0	1	0.231171	2.67946	11.5908
Smp_034860.1	20	76	8	60	1833	0.886343	0.145201	0.0686252	1.79733	26.1905
Smp_034870.1	2	2	6	22	869	1.71621	0.254227	0.100707	1.03023	10.2299
Smp_034920.1	8	32	15	89	3603	0.617384	0.449949	0.0552072	0.651539	11.8017
Smp_034940.1	7	11	4	29	776	2	0.0369896	0.0879521	1.61113	18.3183
Smp_034980.1	7	8	2	19	758	2.56704	0.0189649	0.0705347	0.907627	12.8678
Smp_035030.1	4	7	8	18	1289	0.399931	1	0.128236	0.92449	7.2093
Smp_035140.1	5	9	9	32	1243	0.9855	0.312965	0.106072	1.31595	12.4062
Smp_035180.1	7	6	1	7	284	2.19265	0.0850361	0.122507	2.23522	18.2456
Smp_035190.1	6	19	7	32	1214	0.529821	0.751177	0.072498	1.12086	15.4605
Smp_035200.1	27	2	16	14	303	3.04182	0.000909813	0.557861	14.7417	26.4254
Smp_035210.1	5	8	1	40	913	3.77259	0.00210952	0.0415538	0.745603	17.9431
Smp_035220.1	6	11	4	18	592	1.14839	0.28194	0.0940941	1.75832	18.6869
Smp_035260.1	2	8	3	9	437	-0.263034	1	0.0888889	1.21766	13.6986
Smp_035270.1	4	3	1	8	284	2.49185	0.105769	0.0967742	1.40351	14.5029
Smp_035280.1	5	14	3	23	505	1.26303	0.252823	0.0575296	1.49025	25.904
Smp_035290.1	4	8	2	12	239	1.26748	0.365217	0.0825397	2.40741	29.1667
Smp_035310.1	5	5	2	28	581	3.27302	0.00622413	0.0558804	1.09457	19.5876
Smp_035360.1	8	2	9	8	548	1.43296	0.230456	0.349206	2.67152	7.65027
Smp_035390.1	2	4	4	15	708	0.941106	0.606053	0.0908593	0.867158	9.54396
Smp_035460.1	8	3	12	7	537	0.469485	0.701995	0.192837	2.89137	14.9938
Smp_035470.1	12	4	15	10	432	0.837943	0.500996	0.180513	4.51629	25.0192
Smp_035650.1	4	16	2	4	411	-1.02857	0.595952	0.0588235	0.970874	16.5049
Smp_035700.1	3	8	3	20	348	1.22239	0.362658	0.0657895	1.91022	29.0353
Smp_035730.1	4	6	2	8	252	1.09954	0.628483	0.109705	2.28371	20.8169
Smp_035870.1	3	3	6	6	277	0	1	0.38282	5.4623	14.2686
Smp_035930.1	4	4	4	1	120	-1.32193	0.56488	0.211513	4.83624	22.865
Smp_036020.1	5	16	2	20	718	1.30485	0.240445	0.0373333	0.64905	17.3853
Smp_036090.1	0	7	7	7	662	-3	0.0468008	0.161866	1.31836	8.1448
Smp_036180.1	7	22	3	10	1147	-0.0641303	1	0.0803515	0.825913	10.2787
Smp_036270.1	1	7	5	9	215	-1.26303	0.351159	0.111725	3.12071	27.9321
Smp_036390.1	3	3	3	10	237	1.45943	0.320102	0.14763	2.95674	20.028
Smp_036400.1	3	4	2	9	173	1.41504	0.32598	0.10306	2.72456	26.4368
Smp_036760.1	2	11	4	11	662	-0.736966	0.654589	0.0620783	0.770907	12.4183
Smp_036930.1	5	13	1	23	586	2.36257	0.0683962	0.0536797	1.17158	21.8254
Smp_037230.1	0	0	6	13	513	1	1	0.125604	1.49878	11.9326
Smp_037400.1	3	7	3	10	804	0.459432	1	0.0765851	0.561307	7.32919
Smp_037540.1	6	5	5	20	520	2.02975	0.0558821	0.106699	1.89095	17.7223
Smp_037780.1	12	16	6	12	484	0.506062	0.553864	0.183976	4.26117	23.1615
Smp_037900.1	4	8	2	5	481	0.152003	1	0.120713	1.34959	11.1801
Smp_037960.1	0	1	5	15	593	0.415037	1	0.103042	1.03504	10.0449
Smp_038140.1	4	30	3	28	691	0.225713	1	0.040371	1.18818	29.4316
Smp_038340.1	3	3	3	10	439	1.45943	0.320102	0.166299	1.90236	11.4394
Smp_038420.1	3	3	2	4	267	0.736966	1	0.192918	2.18353	11.3184
Smp_038430.1	3	22	3	20	595	-0.131245	1	0.0411899	1.00671	24.4407
Smp_038440.1	3	4	2	5	200	0.678072	1	0.154321	2.76396	17.9104
Smp_038510.1	4	8	1	16	238	2.23947	0.129637	0.05444	1.89059	34.728
Smp_038640.1	3	4	4	3	693	-0.643856	1	0.27381	1.47294	5.37944
Smp_038700.1	3	19	4	11	455	-1.05889	0.408148	0.0740741	1.78296	24.07
Smp_038710.1	5	6	6	6	419	-0.222392	1	0.269398	3.82716	14.2063
Smp_038730.1	27	18	8	13	1300	1.19686	0.117716	0.318206	3.47311	10.9147
Smp_038820.1	5	21	7	27	711	-0.0671142	1	0.0759439	1.83104	24.1105
Smp_038830.1	2	4	5	4	479	-1	0.608392	0.249158	1.71296	6.875
Smp_038840.1	1	3	5	10	352	-0.125531	1	0.114114	1.5948	13.9754
Smp_038870.1	3	6	4	26	686	1.6256	0.319015	0.0650564	1.08901	16.7394
Smp_038930.1	11	12	5	12	918	1	0.332223	0.159192	1.58788	9.97461
Smp_038950.1	2	6	5	13	332	0	1	0.0848485	1.86854	22.022
Smp_038990.1	8	19	4	27	993	1.33342	0.193127	0.0765177	1.2445	16.2643
Smp_039080.1	2	16	5	7	339	-2.08746	0.0837135	0.0862745	2.15686	25
Smp_039130.1	19	17	26	23	1291	-0.0179219	1	0.309579	4.6325	14.9639
Smp_039160.1	5	3	2	3	336	1	0.592075	0.344828	2.96736	8.60534
Smp_039180.1	2	14	3	11	692	-0.736966	0.642401	0.0527578	0.705467	13.3718
Smp_039300.1	5	4	4	15	725	1.94111	0.0967841	0.123457	1.22436	9.91736
Smp_039470.1	5	16	2	6	363	-0.280108	1	0.123457	2.74725	22.2527
Smp_039490.1	10	23	7	37	954	1.1224	0.168705	0.102668	2.35796	22.9668
Smp_039640.1	3	10	2	9	970	0.277534	1	0.0589569	0.396689	6.72846
Smp_039670.1	2	8	5	10	640	-0.710493	0.659247	0.127946	1.31739	10.2964
Smp_039750.1	3	10	9	27	857	0.0259952	1	0.0766096	1.21588	15.8712
Smp_039810.1	2	1	5	18	521	2.24793	0.166923	0.0961857	1.23457	12.8352
Smp_039870.1	5	9	6	12	585	0.156119	1	0.147569	2.14891	14.562
Smp_040080.1	6	5	0	3	461	2.22239	0.208791	0.186308	1.33077	7.14286
Smp_040270.1	4	11	1	10	401	1.1964	0.356187	0.0534979	0.958172	17.9104
Smp_040350.1	6	9	5	11	1109	0.485427	0.715987	0.165192	1.12112	6.78679
Smp_040390.1	6	19	2	7	542	-0.0995357	1	0.0929557	1.74613	18.7845
Smp_040440.1	7	18	3	9	498	0.0740006	1	0.113978	2.36028	20.7081
Smp_040510.1	5	23	3	24	856	0.643856	0.704873	0.0415828	0.803838	19.331
Smp_040560.1	0	1	5	5	315	-1	1	0.234399	1.80497	7.70042
Smp_040720.1	4	4	1	8	346	2.16993	0.131222	0.141119	1.85719	13.1604
Smp_040790.1	4	9	13	5	213	-2.22239	0.0325413	0.154589	5.53825	35.8255
Smp_040800.1	31	20	20	21	1322	0.674797	0.294464	0.162199	2.69309	16.6037
Smp_040970.1	3	3	3	19	865	2.32193	0.0913043	0.0842912	0.752716	8.92995
Smp_041050.1	5	11	2	6	559	0.222392	1	0.096992	1.04497	10.7738
Smp_041100.1	4	16	2	9	695	-0.0285692	1	0.046875	0.574713	12.2605
Smp_041280.1	4	10	3	10	479	0.321928	1	0.107996	1.60494	14.8611
Smp_041350.1	2	5	3	10	230	0.459432	1	0.0868455	2.18054	25.1082
Smp_041370.1	4	6	2	13	780	1.73697	0.175296	0.0895522	0.768246	8.57875
Smp_041430.1	3	0	7	8	246	2.16993	0.215686	0.352734	5.9979	17.004
Smp_041450.1	7	8	12	2	543	-2.2854	0.0501749	0.477037	4.38453	9.19118
Smp_041460.1	2	5	4	4	272	-1	0.608392	0.205607	2.6862	13.0647
Smp_041480.1	2	1	4	8	523	1.43296	0.525275	0.198623	1.42776	7.1883
Smp_041520.1	5	13	3	17	429	0.947533	0.438139	0.0936752	2.36003	25.1938
Smp_041540.1	4	29	2	17	230	0	1	0.0494865	3.39907	68.6869
Smp_041600.1	11	7	12	29	1257	1.79141	0.0406471	0.151515	1.76647	11.6587
Smp_041630.1	4	8	5	16	383	0.654503	0.690459	0.145759	3.53009	24.2188
Smp_041700.1	4	3	4	4	366	0.321928	1	0.213058	1.87198	8.78623
Smp_041730.1	3	6	3	8	300	0.36257	1	0.11396	1.96875	17.2757
Smp_041750.1	8	32	4	39	1355	1.12553	0.217326	0.0632778	1.15263	18.2153
Smp_041760.1	7	18	7	31	1825	0.752072	0.536697	0.0964361	0.933025	9.67506
Smp_041770.1	3	14	3	24	1089	0.736966	0.661881	0.0310881	0.366972	11.8043
Smp_041960.1	7	14	6	19	454	0.607683	0.52741	0.0893356	2.6048	29.1575
Smp_042020.1	2	16	4	4	544	-2.5025	0.0510185	0.0940568	1.23683	13.1498
Smp_042050.1	7	9	6	13	686	0.678072	0.503061	0.141901	1.71438	12.0815
Smp_042210.1	9	3	5	26	488	3.49185	0.000504109	0.133082	3.21139	24.1309
Smp_042340.1	9	20	16	40	1213	0.1997	0.807289	0.111927	2.09114	18.6831
Smp_042420.1	5	9	6	4	509	-1.22239	0.408097	0.263122	2.8032	10.6536
Smp_042530.1	21	26	6	17	1018	1.06711	0.191894	0.172465	2.97314	17.2391
Smp_042550.1	2	2	3	6	435	0.807355	1	0.181818	1.37615	7.56881
Smp_042670.1	3	6	9	21	1074	0.330149	1	0.0950292	0.895779	9.42636
Smp_042740.1	4	5	8	15	508	0.567041	0.695987	0.153535	2.21204	14.4073
Smp_042770.1	10	43	8	37	1051	0.0780025	1	0.0622755	1.64766	26.4575
Smp_042810.1	3	14	3	10	901	-0.447459	1	0.0535793	0.500944	9.34959
Smp_042990.1	4	7	1	13	548	2.12928	0.133333	0.0506823	0.701612	13.8434
Smp_043010.1	5	13	2	10	733	0.652077	0.669319	0.0834431	0.958724	11.4896
Smp_043040.1	3	11	3	8	424	-0.415037	1	0.0688099	1.06318	15.451
Smp_043130.1	3	7	2	4	260	-0.263034	1	0.165785	2.6678	16.092
Smp_043200.1	3	13	5	19	496	-0.0703893	1	0.0832551	1.98226	23.8095
Smp_043210.1	3	2	2	6	283	1.63743	0.292929	0.236111	2.66041	11.2676
Smp_043260.1	8	33	3	31	560	1.08246	0.325953	0.0460223	1.84855	40.1664
Smp_043290.1	32	33	15	19	497	0.278859	0.675681	0.26229	12.658	48.2597
Smp_043320.1	21	24	8	10	534	0.105082	1	0.202125	4.87366	24.1121
Smp_043340.1	11	34	3	18	551	0.703607	0.520423	0.0583381	2.03972	34.9638
Smp_043350.1	4	7	4	1	490	-2	0.282051	0.251852	1.79528	7.12831
Smp_043610.1	5	10	4	6	580	-0.389042	1	0.137457	1.52993	11.1302
Smp_043670.1	0	5	8	17	793	-1.58496	0.286767	0.109347	1.15682	10.5793
Smp_043920.1	2	4	3	12	361	0.963474	0.597523	0.0846561	1.3096	15.4696
Smp_043940.1	1	3	4	7	239	-0.321928	1	0.140351	2.22222	15.8333
Smp_043990.1	9	3	9	5	372	0.584963	0.682838	0.222222	3.21716	14.4772
Smp_044250.1	3	6	2	8	366	0.777608	0.628483	0.102908	1.39267	13.5332
Smp_044680.1	3	19	4	23	524	-0.0588937	1	0.0548082	1.55203	28.3175
Smp_044850.1	4	7	2	8	365	0.906891	0.635117	0.0783558	1.23457	15.7559
Smp_044920.1	2	3	4	15	827	1.26303	0.568041	0.104308	0.823045	7.8905
Smp_044950.1	4	7	5	9	328	0.0588937	1	0.14321	2.61173	18.2371
Smp_044970.1	1	10	6	23	947	-0.681824	0.649663	0.082397	1.03141	12.5176
Smp_045040.1	11	5	14	11	885	0.678072	0.519314	0.442055	4.64008	10.4966
Smp_045070.1	5	12	1	19	612	2.20645	0.0752311	0.0608547	1.07546	17.6726
Smp_045260.1	2	4	3	14	582	1.16993	0.575619	0.0636516	0.724223	11.3779
Smp_045400.1	4	8	3	12	563	0.852443	0.661836	0.155062	2.06199	13.2979
Smp_045410.1	4	3	5	4	363	0.0588937	1	0.355556	2.9304	8.24176
Smp_045470.1	7	8	2	9	517	1.56704	0.216705	0.110092	1.5444	14.0283
Smp_045480.1	3	6	2	5	462	0.192645	1	0.124294	1.05592	8.49532
Smp_045490.1	14	26	1	16	475	2.23947	0.0245737	0.0950995	3.05011	32.0728
Smp_045500.1	1	12	4	8	545	-1.85244	0.160248	0.0859539	1.11247	12.9426
Smp_045550.1	5	23	2	13	487	0.222392	1	0.0592593	1.57863	26.6393
Smp_045560.1	2	6	4	5	331	-0.959358	0.61991	0.141093	1.78492	12.6506
Smp_045590.1	10	25	9	17	1222	-0.393011	0.780519	0.132768	1.708	12.8645
Smp_045600.1	1	7	5	5	456	-2	0.151584	0.163399	1.62088	9.91977
Smp_045640.1	2	6	5	2	255	-2.22239	0.131935	0.218218	3.15394	14.4531
Smp_045650.1	4	1	2	10	489	3.1964	0.0276341	0.131944	1.1489	8.70748
Smp_045680.1	5	6	4	5	366	0.040642	1	0.237548	3.12847	13.1698
Smp_045750.1	9	3	14	6	478	0.222392	1	0.562703	6.69605	11.8998
Smp_045760.1	7	5	7	7	589	0.415037	0.712688	0.344569	3.46516	10.0565
Smp_045860.1	2	6	5	10	812	-0.347923	1	0.117216	0.874675	7.46207
Smp_045940.1	3	9	6	15	921	-0.129283	1	0.0820513	0.77127	9.39986
Smp_045980.1	5	19	6	12	880	-0.843881	0.483176	0.0928594	1.21915	13.129
Smp_046020.1	3	6	3	5	327	-0.222392	1	0.115859	1.3776	11.8902
Smp_046060.1	3	2	6	52	1995	3.3356	0.0180875	0.0455438	0.430491	9.45224
Smp_046090.1	3	4	2	20	480	2.48543	0.0747421	0.0506221	0.908601	17.9487
Smp_046130.1	7	16	2	8	646	0.4975	0.685907	0.0640569	0.927357	14.4771
Smp_046140.1	3	12	9	30	1227	-0.0681715	1	0.0834568	1.01942	12.215
Smp_046250.1	5	6	7	11	198	0.36257	1	0.195051	7.48185	38.3585
Smp_046280.1	5	20	8	21	773	-0.517848	0.544516	0.0808081	1.56953	19.4229
Smp_046360.1	4	26	2	12	562	-0.317482	1	0.0448934	1.05256	23.4458
Smp_046410.1	4	10	6	9	439	-0.62293	0.69985	0.108974	1.71717	15.7576
Smp_046430.1	4	16	3	23	799	0.819428	0.681586	0.0603175	1.05556	17.5
Smp_046450.1	12	2	6	3	217	1.30812	0.342833	0.303523	5.70846	18.8073
Smp_046550.1	3	4	4	10	395	0.815575	0.638442	0.10101	1.40292	13.8889
Smp_046600.1	0	2	9	11	376	-1.32193	0.493506	0.211111	2.98654	14.1468
Smp_046640.1	8	27	5	22	879	0.30117	0.760417	0.0681141	1.3468	19.7727
Smp_046680.1	5	6	4	11	442	1.04064	0.418535	0.150463	2.17373	14.447
Smp_046740.1	4	7	2	14	497	1.64386	0.187365	0.0727454	1.08582	14.9264
Smp_046810.1	3	17	3	25	895	0.530515	0.682985	0.028169	0.446429	15.8482
Smp_046880.1	3	3	2	3	500	0.415037	1	0.190476	0.887115	4.65735
Smp_046930.1	1	2	15	47	1063	1	1	0.102903	1.7892	17.3872
Smp_047190.1	8	27	7	34	1472	0.491853	0.573629	0.0957063	1.46841	15.3428
Smp_047370.1	1	2	4	17	341	1.26303	0.521245	0.0665539	1.27789	19.2008
Smp_047420.1	3	16	2	34	489	1.45686	0.327308	0.0290232	1.01285	34.898
Smp_047440.1	5	4	1	11	356	2.848	0.0464396	0.108333	1.61843	14.9393
Smp_047460.1	5	23	1	29	719	1.90689	0.0968222	0.0382855	0.946502	24.7222
Smp_047500.1	4	6	7	8	356	-0.315502	1	0.197378	2.96711	15.0327
Smp_047610.1	3	2	4	10	566	1.55254	0.304696	0.118008	1.00594	8.5244
Smp_047620.1	5	7	2	17	721	2.16993	0.077643	0.0607639	0.71817	11.819
Smp_047640.1	3	6	9	1	173	-3.12928	0.0197666	0.184615	4.5977	24.9042
Smp_047680.1	6	5	3	7	172	1.22239	0.386997	0.203443	5.56626	27.3603
Smp_047720.1	29	11	36	8	1140	-0.7176	0.434152	0.641241	8.18645	12.7666
Smp_048080.1	5	18	2	7	445	-0.247928	1	0.0598291	1.1626	19.432
Smp_048160.1	16	62	9	52	3034	0.516175	0.505166	0.0647916	0.851791	13.1466
Smp_048310.1	3	11	4	9	596	-0.584963	0.677617	0.0864198	1.04225	12.0603
Smp_048380.1	0	4	8	7	316	-2.49185	0.103199	0.176132	2.50029	14.1956
Smp_048520.1	4	4	10	6	311	-0.652077	0.673352	0.31562	4.65337	14.7436
Smp_048620.1	4	19	5	8	471	-1.41504	0.234655	0.0954463	2.05587	21.5395
Smp_048660.1	3	11	7	20	614	-0.192645	1	0.10101	1.86691	18.4824
Smp_048980.1	6	7	3	21	1055	2.26679	0.04249	0.0750751	0.701459	9.34343
Smp_049140.1	3	17	2	15	506	0.245112	1	0.0513847	1.12499	21.8935
Smp_049150.1	3	5	2	15	405	1.83007	0.283267	0.0754522	1.33187	17.6519
Smp_049160.1	6	34	7	46	1245	0.232661	1	0.0437424	0.963082	22.0171
Smp_049230.1	3	8	4	12	343	0.208587	1	0.110604	2.34711	21.2209
Smp_049270.1	2	5	3	9	467	0.321928	1	0.112593	1.20291	10.6838
Smp_049280.1	6	11	1	9	292	1.54432	0.204013	0.0894922	2.25003	25.1422
Smp_049330.1	6	14	0	16	566	2.98793	0.0240108	0.0656085	1.21497	18.5185
Smp_049380.1	4	8	5	22	785	1.0906	0.416124	0.0869565	1.18745	13.6556
Smp_049450.1	3	5	2	4	132	0.152003	1	0.133333	3.34169	25.0627
Smp_049580.1	5	27	4	17	964	-0.374396	1	0.078207	1.25888	16.0967
Smp_049630.1	5	6	2	15	602	2.19265	0.0764028	0.0781329	0.945888	12.1061
Smp_049730.1	3	12	3	6	706	-0.893085	0.634907	0.0888889	0.79627	8.95804
Smp_049740.1	8	18	3	12	557	0.622437	0.715807	0.119554	2.34966	19.6535
Smp_049760.1	3	8	2	24	780	1.88897	0.143766	0.0491642	0.711339	14.4686
Smp_049920.1	6	16	4	12	833	0.0984037	1	0.0942107	1.16351	12.3501
Smp_049930.1	8	12	5	15	628	0.884523	0.500603	0.12769	2.13154	16.6932
Smp_049990.1	3	7	6	19	699	0.514573	0.693637	0.0751515	0.984127	13.0952
Smp_050250.1	3	15	2	6	416	-0.777608	0.62785	0.0606061	1.06581	17.5859
Smp_050270.1	9	10	8	2	485	-1.72247	0.126077	0.39307	5.01448	12.7572
Smp_050380.1	11	40	11	43	1776	0.10188	1	0.0796359	1.31307	16.4885
Smp_050390.1	2	7	3	16	491	0.672425	1	0.0425532	0.677507	15.9214
Smp_050430.1	4	13	3	11	412	0.0995357	1	0.098475	2.02672	20.5811
Smp_050470.1	3	12	8	20	935	-0.478047	0.719017	0.0827631	1.00506	12.1439
Smp_050520.1	5	12	3	23	504	1.46949	0.230234	0.0752785	1.83352	24.3564
Smp_050540.1	5	13	1	19	451	2.09954	0.0828361	0.0493077	1.19633	24.2625
Smp_050730.1	5	14	5	8	946	-0.736966	0.699291	0.0964686	0.876061	9.08131
Smp_050830.1	5	5	7	12	526	0.70044	0.694153	0.150393	1.88348	12.5237
Smp_050890.1	4	20	4	22	953	0.131245	1	0.0353982	0.55905	15.7932
Smp_050940.1	1	1	4	4	180	0	1	0.266667	2.94659	11.0497
Smp_051000.1	7	14	2	11	788	1.09311	0.426724	0.120032	1.38948	11.5758
Smp_051110.1	8	23	7	8	348	-1.24511	0.191231	0.132644	4.86111	36.6477
Smp_051130.1	10	43	8	48	1353	0.444785	0.609523	0.0648055	1.58105	24.3968
Smp_051280.1	5	42	4	30	1156	-0.209034	1	0.0393208	0.845097	21.4924
Smp_051290.1	9	21	5	23	587	0.862496	0.363004	0.0873694	2.31796	26.5306
Smp_051360.1	2	9	5	21	485	0.137504	1	0.0636943	1.37174	21.5364
Smp_051390.1	1	4	7	8	357	-1.152	0.602683	0.225309	3.0209	13.4078
Smp_051410.1	6	5	2	5	291	1.22239	0.366516	0.243728	3.45003	14.1553
Smp_051510.1	16	49	10	51	1890	0.684615	0.278726	0.082404	1.56296	18.967
Smp_051760.1	4	17	6	6	544	-1.848	0.114217	0.134039	2.06592	15.4128
Smp_051810.1	2	12	4	6	266	-1.63005	0.192064	0.0844444	2.10848	24.9688
Smp_051930.1	3	5	2	5	315	0.415037	1	0.109015	1.21894	11.1814
Smp_052140.1	2	6	3	5	384	-0.63743	1	0.0873563	1.09668	12.5541
Smp_052150.1	8	14	2	8	414	0.847997	0.439889	0.0901906	1.73137	19.1968
Smp_052160.1	9	9	5	8	632	0.584963	0.716841	0.193282	2.18829	11.3217
Smp_052290.1	3	10	9	24	759	-0.137504	1	0.114269	1.93957	16.9737
Smp_052330.1	4	10	4	6	500	-0.652077	0.673352	0.150538	1.86294	12.3752
Smp_052350.1	1	9	5	11	937	-1.32193	0.352387	0.0890937	0.687041	7.71144
Smp_052390.1	1	7	5	6	485	-1.77761	0.176987	0.103286	1.00594	9.73937
Smp_052510.1	23	39	13	21	530	-0.0848889	1	0.122487	5.47201	44.6742
Smp_052630.1	4	5	4	6	591	0.222392	1	0.164251	1.48899	9.06532
Smp_052730.1	9	19	9	25	795	0.378512	0.779588	0.113307	2.40089	21.1893
Smp_052740.1	3	4	5	8	355	0.263034	1	0.151235	2.03912	13.4831
Smp_052790.1	7	20	3	20	1009	1	0.307917	0.0552897	0.762743	13.7954
Smp_052870.1	0	1	5	7	391	-0.584963	1	0.154589	1.20937	7.82313
Smp_052890.1	2	9	5	18	286	-0.0740006	1	0.0948047	3.22622	34.0302
Smp_052990.1	5	5	2	3	206	0.415037	1	0.185491	3.61424	19.4847
Smp_053100.1	3	29	6	18	1135	-1.46632	0.151082	0.0546448	0.782473	14.3192
Smp_053420.1	1	12	4	16	854	-0.934905	0.625341	0.0572738	0.649773	11.345
Smp_053510.1	3	1	4	8	526	1.848	0.261538	0.133333	0.885516	6.64137
Smp_053520.1	6	15	2	10	488	0.681824	0.677562	0.0802704	1.43907	17.9277
Smp_053550.1	7	3	3	4	246	1.32193	0.349959	0.317949	5.57805	17.5439
Smp_053560.1	2	2	11	7	357	-0.584963	1	0.381609	5.15208	13.5009
Smp_053610.1	3	18	5	18	619	-0.584963	0.700974	0.0627382	1.27838	20.3763
Smp_053640.1	8	15	3	9	477	0.491853	0.709144	0.140962	2.63443	18.689
Smp_054610.1	6	18	2	16	1223	1.06193	0.430664	0.045977	0.43573	9.47712
Smp_054740.1	4	5	3	6	323	0.544321	1	0.105263	1.44033	13.6831
Smp_054770.1	3	13	4	17	649	0.040642	1	0.055914	0.888889	15.8974
Smp_054790.1	10	25	1	31	1942	2.75899	0.00675353	0.0525811	0.522293	9.93309
Smp_054820.1	3	12	3	13	942	0.106915	1	0.0441177	0.424178	9.6147
Smp_055090.1	13	3	3	3	305	1.80735	0.28286	0.35012	5.30138	15.1416
Smp_055100.1	5	19	2	15	486	0.678072	0.678601	0.0602111	1.4754	24.5038
Smp_055240.1	14	45	7	48	1072	0.998038	0.152362	0.0840484	2.63466	31.347
Smp_055310.1	3	11	2	12	409	0.530515	1	0.0752835	1.49955	19.9187
Smp_055340.1	0	4	5	37	621	0.341037	1	0.0496732	1.13136	22.776
Smp_055440.1	6	42	4	50	775	0.731587	0.509849	0.029067	1.18366	40.7216
Smp_055720.1	2	3	3	22	866	2.10852	0.183333	0.0695505	0.700585	10.073
Smp_055760.1	0	3	5	11	561	-1	0.530444	0.139194	1.40041	10.0608
Smp_055780.1	2	9	5	14	961	-0.415037	1	0.100218	0.885501	8.83576
Smp_055800.1	10	6	5	42	594	3.49338	0.000107204	0.109402	3.18705	29.1317
Smp_056060.1	4	31	3	36	515	0.531381	0.700856	0.0344605	1.53603	44.5736
Smp_056080.1	12	31	11	25	563	-0.184083	0.808977	0.133933	5.27975	39.4208
Smp_056200.1	5	3	2	15	399	3	0.0168504	0.0748663	1.16667	15.5833
Smp_056260.1	2	11	3	6	244	-1.19265	0.609023	0.054054	1.36054	25.1701
Smp_056280.1	8	47	5	26	648	-0.245112	1	0.0476394	1.90607	40.0103
Smp_056290.1	27	91	38	84	1952	-0.592218	0.19087	0.0989284	3.32632	33.6235
Smp_056360.1	2	4	5	41	725	2.07039	0.179834	0.0391035	0.836649	21.3958
Smp_056390.1	9	31	5	23	690	0.321928	0.764894	0.0943578	2.62636	27.8341
Smp_056460.1	47	6	13	1	191	-0.0297473	1	0.902116	39.4676	43.75
Smp_056500.1	4	2	3	3	247	0.736966	1	0.322581	2.68817	8.33333
Smp_056620.1	7	7	3	8	652	1.16993	0.413871	0.167641	1.46333	8.72894
Smp_056640.1	1	9	5	18	801	-0.658963	0.640225	0.0434783	0.498753	11.4713
Smp_056700.1	9	18	5	28	652	1.34702	0.129454	0.0696118	1.76961	25.4211
Smp_056810.1	1	1	7	7	392	0	1	0.166667	1.35708	8.14249
Smp_056890.1	4	8	6	11	568	-0.0703893	1	0.175386	2.29122	13.0639
Smp_056900.1	1	2	4	3	237	-0.906891	1	0.216296	2.27202	10.5042
Smp_056930.1	7	38	2	22	1859	0.653197	0.480026	0.0527065	0.589407	11.1828
Smp_056990.1	4	17	2	12	367	0.26748	1	0.0685358	1.99275	29.0761
Smp_057060.1	3	10	2	14	483	0.862496	0.632184	0.0705467	1.22436	17.3554
Smp_057120.1	8	24	7	36	1164	0.735522	0.392458	0.0711382	1.33524	18.7697
Smp_057210.1	5	21	10	20	726	-0.941583	0.364775	0.100277	2.02761	20.2201
Smp_057230.1	5	12	3	21	465	1.34395	0.241246	0.0740741	1.82801	24.6781
Smp_057320.1	3	4	5	22	743	1.61667	0.315252	0.0986817	1.30426	13.2168
Smp_057360.1	4	6	2	20	455	2.32193	0.0598813	0.0581442	1.18583	20.3947
Smp_057410.1	7	14	2	11	406	1.09311	0.426724	0.114286	2.6208	22.932
Smp_057430.1	11	15	5	12	810	0.70044	0.522953	0.178622	2.31995	12.9881
Smp_057530.1	4	12	3	25	902	1.32193	0.235725	0.0740741	1.0664	14.3965
Smp_057590.1	4	13	3	3	273	-1.48543	0.318494	0.131868	2.91971	22.1411
Smp_057790.1	21	69	10	70	2226	1.02046	0.0760605	0.0613643	1.37039	22.332
Smp_057930.1	3	6	8	11	614	-0.392317	1	0.168077	1.79464	10.6775
Smp_058020.1	10	10	4	4	115	0	1	0.250896	13.2953	52.9915
Smp_058050.1	7	9	4	14	873	1.26303	0.274305	0.13067	1.33062	10.1831
Smp_058080.1	4	16	2	13	406	0.456858	0.680438	0.0643087	1.638	25.4709
Smp_058150.1	3	8	3	12	213	0.530515	1	0.103976	3.53063	33.9564
Smp_058190.1	2	9	3	14	375	0.169925	1	0.0678754	1.43814	21.1879
Smp_058270.1	4	20	9	23	642	-0.807355	0.357781	0.097629	2.41922	24.7797
Smp_058320.1	5	13	6	8	435	-0.859822	0.465055	0.135501	2.54842	18.8073
Smp_058360.1	5	20	1	16	674	1.28011	0.373897	0.0369361	0.66941	18.1235
Smp_058380.1	8	38	4	32	1067	0.606989	0.536226	0.0492459	1.10972	22.5343
Smp_058400.1	3	21	2	28	731	0.813587	0.645674	0.0371846	0.85003	22.8597
Smp_058410.1	3	11	9	9	717	-1.58496	0.146711	0.18689	2.07366	11.0956
Smp_058450.1	3	12	4	20	774	0.36995	1	0.0766962	1.11828	14.5806
Smp_058480.1	6	11	0	6	279	2.02975	0.143828	0.134259	3.06878	22.8571
Smp_058670.1	3	24	5	25	680	-0.528379	0.708936	0.0537001	1.3379	24.9143
Smp_059130.1	5	31	4	24	1086	-0.0931094	1	0.0490368	0.858632	17.51
Smp_059150.1	19	4	14	1	746	-0.906891	0.629529	0.454422	4.96802	10.9326
Smp_059530.1	14	4	3	2	196	1.16993	0.575619	0.187135	6.01617	32.1489
Smp_059570.1	0	4	5	15	586	-0.906891	0.544043	0.0790598	0.933813	11.8115
Smp_059670.1	2	1	3	6	241	1.39232	0.522727	0.140921	1.59167	11.2948
Smp_059680.1	7	5	2	5	240	1.41504	0.349845	0.325282	6.2087	19.0871
Smp_059780.1	5	9	1	12	499	1.96347	0.164734	0.0847035	1.25926	14.8667
Smp_059800.1	4	13	1	18	409	1.7625	0.167208	0.0365682	0.939476	25.6911
Smp_059980.1	2	4	5	7	364	-0.321928	1	0.140268	1.80619	12.8767
Smp_060010.1	1	10	6	8	394	-2.09686	0.09	0.143014	2.43788	17.0464
Smp_060070.1	1	3	6	11	498	-0.222392	1	0.119658	1.24694	10.4208
Smp_060490.1	5	6	7	11	520	0.36257	1	0.195422	2.48809	12.7319
Smp_060570.1	6	21	5	12	468	-0.536599	0.724421	0.0998218	2.6534	26.5814
Smp_060660.1	5	10	1	10	275	1.58496	0.197324	0.0862506	2.28127	26.4493
Smp_060760.1	5	7	1	6	125	1.39232	0.333075	0.126521	4.58554	36.2434
Smp_060860.1	3	9	4	16	656	0.443607	1	0.0762608	1.04854	13.7494
Smp_060900.1	5	3	5	15	548	2	0.0912855	0.138198	1.68657	12.204
Smp_060940.1	5	17	6	33	1068	0.695145	0.504279	0.0492899	0.817656	16.5887
Smp_061040.1	5	3	10	2	216	-1.28951	0.347265	0.358586	4.84724	13.5177
Smp_061050.1	9	20	7	13	579	-0.263034	1	0.113807	2.42656	21.3218
Smp_061100.1	2	10	3	10	248	-0.415037	1	0.0683761	1.90391	27.8447
Smp_061230.1	2	8	8	32	650	0.289507	1	0.0836541	1.8547	22.171
Smp_061400.1	73	4	38	5	883	1.18709	0.279323	0.649079	19.4822	30.0151
Smp_061480.1	5	16	2	11	523	0.4975	0.681816	0.0544218	1.01781	18.7023
Smp_061590.1	10	11	12	39	1325	1.49596	0.0536448	0.105897	1.47478	13.9266
Smp_061650.1	2	1	4	14	415	2.16993	0.184211	0.0956399	1.21083	12.6603
Smp_061680.1	5	44	6	66	1541	0.351844	0.755538	0.0251721	0.614882	24.4272
Smp_061840.1	4	13	1	11	675	1.09954	0.370132	0.055993	0.701293	12.5247
Smp_062070.1	4	4	1	18	451	3.24793	0.0171683	0.0678754	1.19369	17.5865
Smp_062080.1	5	9	3	10	388	0.722466	0.677617	0.110594	2.03751	18.4233
Smp_062120.1	7	14	11	8	387	-1.32193	0.202839	0.210101	4.96373	23.6254
Smp_062240.1	18	26	2	3	193	-0.0919225	1	0.141876	10.4907	73.9425
Smp_062300.1	2	0	3	8	188	2.75489	0.128205	0.172378	3.25299	18.8713
Smp_062490.1	3	8	3	4	238	-0.847997	0.626697	0.163828	3.13033	19.1074
Smp_062530.1	3	16	3	8	613	-0.917538	0.640975	0.108176	1.55628	14.3865
Smp_062540.1	5	8	0	7	269	2.41504	0.113713	0.092827	1.8107	19.5062
Smp_062560.1	3	4	4	10	447	0.815575	0.638442	0.146801	1.80225	12.2768
Smp_062720.1	5	18	13	40	1369	-0.112768	1	0.0899729	1.34631	14.9635
Smp_062760.1	3	6	3	14	446	1.09954	0.62785	0.0978593	1.59085	16.2565
Smp_062920.1	9	18	5	27	1315	1.29639	0.134424	0.0938776	1.16515	12.4113
Smp_062970.1	57	5	63	6	1331	0.0803734	1	0.520239	10.6495	20.4705
Smp_063030.1	14	1	27	4	601	0.421464	1	0.433301	8.13338	18.7708
Smp_063180.1	3	15	2	19	524	0.736966	0.64657	0.0462172	1.02998	22.2857
Smp_063230.1	2	6	4	10	574	-0.0848889	1	0.0722892	0.695652	9.62319
Smp_063480.1	4	2	5	4	319	0.473931	1	0.37037	4.26907	11.5265
Smp_063490.1	4	3	4	4	341	0.321928	1	0.347222	3.24886	9.35673
Smp_063520.1	8	17	2	20	535	1.80735	0.0786145	0.114114	2.88834	25.3109
Smp_063680.1	3	9	4	17	644	0.526069	0.685623	0.0952381	1.41258	14.832
Smp_063760.1	4	7	1	4	272	0.643856	1	0.149362	2.22494	14.8962
Smp_064010.1	4	9	4	10	825	0.137504	1	0.0933333	0.753296	8.07103
Smp_064150.1	2	6	7	7	302	-1.22239	0.380186	0.129496	1.9802	15.2915
Smp_064190.1	1	8	8	10	600	-1.88042	0.192501	0.163522	1.92272	11.7582
Smp_064250.1	7	28	5	31	735	0.557057	0.541387	0.0674476	1.91224	28.3514
Smp_064280.1	3	17	3	14	302	-0.263034	1	0.0466392	1.66239	35.6436
Smp_064380.1	2	6	3	5	386	-0.63743	1	0.128852	1.3207	10.2498
Smp_064430.1	5	1	1	7	177	3.58496	0.025641	0.117647	2.24719	19.1011
Smp_064590.1	1	2	5	20	463	1.22239	0.529915	0.123077	2.29885	18.6782
Smp_064750.1	4	11	4	15	841	0.415037	1	0.0615984	0.694994	11.2827
Smp_064870.1	1	4	4	14	659	0.263034	1	0.0865497	0.830527	9.59596
Smp_064900.1	4	8	1	2	470	-0.263034	1	0.157576	1.2267	7.78485
Smp_065000.1	3	31	7	19	603	-1.67807	0.0851409	0.0602994	1.75374	29.0839
Smp_065110.1	2	26	4	47	790	0.0931094	1	0.0222222	0.702346	31.6056
Smp_065120.1	1	4	5	5	374	-1.32193	0.58042	0.222222	2.07407	9.33333
Smp_065130.1	6	9	3	12	567	1.18587	0.426987	0.141585	1.96922	13.9085
Smp_065180.1	2	2	9	24	508	1.32193	0.566962	0.123457	2.32846	18.8605
Smp_065290.1	6	3	7	3	422	-0.192645	1	0.290598	2.67928	9.21986
Smp_065650.1	6	10	4	8	285	0.19592	1	0.128079	3.0303	23.6597
Smp_065780.1	3	2	2	10	508	2.28951	0.116516	0.152876	1.41163	9.23379
Smp_065810.1	11	37	12	33	1875	-0.275942	0.810687	0.0918668	1.29116	14.0547
Smp_065840.1	3	10	8	37	1544	0.618571	0.696429	0.055441	0.580127	10.4639
Smp_066340.1	8	14	4	6	316	-0.251539	1	0.173275	4.136	23.8696
Smp_066370.1	8	6	2	14	655	2.6845	0.0186907	0.150659	1.80668	11.9919
Smp_066820.1	3	15	5	16	820	-0.4975	0.702325	0.0858735	1.18194	13.7637
Smp_066930.1	16	14	4	13	834	1.666	0.0674845	0.172351	2.08472	12.0958
Smp_067000.1	3	24	3	11	552	-1.05889	0.393453	0.0417802	0.924252	22.1218
Smp_067010.1	11	24	3	35	823	2.11103	0.0161601	0.0553781	1.40237	25.3236
Smp_067260.1	3	11	5	21	620	0.289507	1	0.0603648	1.08547	17.9817
Smp_067400.1	4	8	3	24	434	1.79586	0.171617	0.0575636	1.46445	25.4406
Smp_067440.1	10	15	2	7	426	0.874469	0.438523	0.176	3.43482	19.516
Smp_067500.1	3	7	2	5	314	0	1	0.0938272	1.34039	14.2857
Smp_067510.1	4	6	1	4	346	0.836501	0.6004	0.116028	1.25947	10.8549
Smp_067620.1	3	13	7	16	1129	-0.719892	0.479819	0.0881603	0.793183	8.99705
Smp_067780.1	3	3	2	7	223	1.41504	0.328671	0.14475	2.34788	16.2202
Smp_067800.1	2	3	3	9	221	0.906891	0.600032	0.0898345	1.9019	21.1712
Smp_068060.1	5	8	5	15	1015	0.830075	0.461068	0.137484	1.15923	8.43176
Smp_068100.1	1	4	4	6	443	-0.836501	0.6004	0.140741	1.26793	9.00901
Smp_068120.1	4	12	2	9	431	0.358454	1	0.0579297	1.04595	18.0556
Smp_068220.1	3	6	5	7	439	-0.392317	1	0.116402	1.48148	12.7273
Smp_068240.1	5	21	1	10	544	0.584963	0.646311	0.0705572	1.4543	20.6116
Smp_068270.1	3	4	2	6	658	0.900464	0.608392	0.139626	0.798067	5.71573
Smp_068350.1	3	4	2	4	344	0.415037	1	0.117647	0.966184	8.21256
Smp_068680.1	8	14	7	14	516	0.169925	1	0.133846	2.99448	22.3727
Smp_068720.1	3	13	8	23	1067	-0.392317	0.725223	0.0906433	1.07505	11.8602
Smp_068840.1	4	4	1	1	207	0	1	0.259259	2.99145	11.5385
Smp_068990.1	18	2	33	3	1316	-0.424498	1	0.237037	2.69974	11.3895
Smp_069120.1	4	34	1	22	404	0.716207	0.641241	0.0340136	1.64609	48.3951
Smp_069130.1	3	7	3	23	629	1.58496	0.316893	0.0392157	0.634921	16.1905
Smp_069160.1	4	17	6	33	1222	0.432111	0.72867	0.0447857	0.635959	14.2001
Smp_069220.1	6	4	5	3	391	-0.0995357	1	0.329502	2.43764	7.39796
Smp_069380.1	8	35	4	35	1354	0.847997	0.357268	0.0673033	1.21361	18.032
Smp_069400.1	3	4	2	6	247	0.900464	0.608392	0.176245	2.74791	15.5914
Smp_069600.1	14	12	6	18	1108	1.64702	0.0475497	0.191214	1.97709	10.3396
Smp_069670.1	7	12	8	12	661	-0.169925	1	0.129574	2.15956	16.6667
Smp_069720.1	19	91	19	78	1269	-0.219781	0.720794	0.0661448	3.17877	48.0577
Smp_069760.1	9	14	7	9	293	-0.263034	1	0.177024	5.92089	33.4467
Smp_069770.1	5	0	16	6	248	1.30485	0.555184	0.496914	9.57906	19.2771
Smp_069870.1	0	2	7	7	328	-1.58496	0.475	0.163265	1.62107	9.92908
Smp_069890.1	4	2	2	8	208	2.32193	0.118132	0.17154	3.11891	18.1818
Smp_069910.1	4	9	1	9	389	1.32193	0.339356	0.0679332	1.12061	16.4957
Smp_069960.1	6	9	0	20	916	3.87774	0.00308349	0.0672515	0.743164	11.0505
Smp_070020.1	17	26	13	16	852	-0.304855	0.807852	0.134156	2.83097	21.102
Smp_070070.1	4	7	3	12	384	1.02237	0.406522	0.0876068	1.57768	18.0087
Smp_070170.1	6	18	2	19	1430	1.29639	0.251631	0.0621762	0.55905	8.99138
Smp_070190.1	4	10	2	15	899	1.27753	0.36967	0.0854701	0.864198	10.1111
Smp_070240.1	5	12	3	7	193	-0.115477	1	0.131027	4.77281	36.4261
Smp_070340.1	6	2	3	17	737	3.39232	0.00484443	0.128655	1.21449	9.43993
Smp_070360.1	2	10	3	13	462	-0.0671142	1	0.0425532	0.719942	16.9186
Smp_070540.1	4	15	2	13	412	0.544321	0.672174	0.0840841	2.00879	23.8902
Smp_070640.1	6	19	10	22	933	-0.450443	0.767141	0.148308	2.45063	16.5239
Smp_070920.1	5	13	2	13	718	1	0.413363	0.0580431	0.722171	12.442
Smp_070930.1	4	1	5	4	247	1.05889	0.58042	0.342152	2.89725	8.46774
Smp_071200.1	2	23	3	23	804	-0.415037	1	0.038282	0.754543	19.7101
Smp_071470.1	4	7	7	12	638	0.0223678	1	0.170404	1.98226	11.6328
Smp_071770.1	6	16	3	26	785	1.47478	0.149915	0.0657005	1.28169	19.5081
Smp_071840.1	2	1	5	5	381	0.584963	1	0.289855	2.32693	8.02792
Smp_071920.1	3	13	2	8	214	-0.222392	1	0.101892	3.61757	35.5039
Smp_071950.1	6	3	1	14	818	3.71425	0.00374454	0.127154	0.967757	7.61091
Smp_072090.1	2	3	3	2	378	-0.830075	1	0.180556	1.01632	5.62885
Smp_072110.1	3	6	3	17	534	1.36257	0.339068	0.0508475	0.747664	14.704
Smp_072190.1	8	17	2	5	191	0	1	0.111959	5.09259	45.4861
Smp_072210.1	8	30	8	12	987	-1.25376	0.138235	0.0874552	1.36925	15.6566
Smp_072330.1	2	3	27	49	704	0.421464	1	0.214583	6.4933	30.26
Smp_072350.1	2	11	3	25	1047	0.70044	0.644815	0.0446828	0.53011	11.8639
Smp_072370.1	2	3	6	30	1091	1.7318	0.246467	0.0536829	0.583367	10.8669
Smp_072440.1	11	25	7	19	1286	0.206451	0.785239	0.114322	1.53673	13.4421
Smp_072450.1	4	4	4	5	460	0.263034	1	0.195402	1.63895	8.38756
Smp_072470.1	10	20	2	29	428	2.38904	0.0105807	0.0845771	3.5224	41.6472
Smp_072490.1	5	6	5	9	529	0.514573	0.69683	0.200483	2.32006	11.5723
Smp_072500.1	5	24	2	9	391	-0.321928	1	0.0544601	1.63981	30.1103
Smp_072660.1	12	17	8	35	1287	1.53051	0.0588921	0.0999615	1.49528	14.9586
Smp_072740.1	5	4	4	2	591	-0.473931	1	0.354497	1.67668	4.72973
Smp_072980.1	3	38	11	37	832	-1.62244	0.0771644	0.0757021	2.47505	32.6946
Smp_072990.1	5	7	3	5	366	0.169925	1	0.245926	3.35049	13.624
Smp_073070.1	2	19	6	15	822	-1.54432	0.237919	0.0527931	0.774043	14.6618
Smp_073110.1	5	8	2	24	655	2.47393	0.0302067	0.0494523	0.892051	18.0386
Smp_073200.1	3	9	2	10	362	0.552541	1	0.0589569	1.06112	17.9982
Smp_073220.1	5	5	6	10	937	0.652077	0.689056	0.181818	1.13717	6.25444
Smp_073280.1	4	4	6	4	273	-0.485427	1	0.217544	2.51419	11.5572
Smp_073290.1	7	10	8	8	668	-0.459432	0.731857	0.19361	2.24769	11.6094
Smp_073300.1	7	8	3	5	478	0.415037	1	0.128205	1.39179	10.8559
Smp_073390.1	3	6	2	4	274	-0.0703893	1	0.0869565	1.21212	13.9394
Smp_073450.1	24	56	16	57	3717	0.581484	0.274786	0.0878136	0.976232	11.1171
Smp_073470.1	7	27	4	27	1202	0.678072	0.515804	0.0476191	0.738894	15.5168
Smp_073540.1	4	12	3	6	185	-0.571157	0.672877	0.0663507	2.50896	37.8136
Smp_073610.1	4	7	2	9	652	1.05889	0.635117	0.115942	1.08899	9.39255
Smp_073800.1	8	23	8	21	856	-0.125531	1	0.11426	2.19543	19.2143
Smp_073880.1	1	1	4	35	259	2.848	0.231707	0.0559885	2.76353	49.359
Smp_073890.1	6	13	6	15	459	0.192645	1	0.0952381	2.07729	21.8116
Smp_073940.1	2	8	3	17	632	0.584963	1	0.0574282	0.807443	14.06
Smp_074000.1	5	4	5	10	305	1.1375	0.402847	0.259466	5.05931	19.4989
Smp_074010.1	9	1	3	4	329	2.64386	0.100679	0.61164	6.48709	10.6061
Smp_074020.1	3	5	6	15	949	0.607683	0.674904	0.12368	0.959064	7.75439
Smp_074030.1	12	28	5	23	1057	0.842459	0.393905	0.0987654	1.84835	18.7146
Smp_074050.1	5	17	6	17	1248	-0.222392	1	0.0837887	0.818433	9.76781
Smp_074190.1	1	13	6	11	281	-2.02975	0.0940057	0.0883932	2.81061	31.7967
Smp_074200.1	4	17	2	17	622	0.736966	0.664241	0.0814815	1.56947	19.2616
Smp_074400.1	3	4	3	8	550	0.847997	0.626697	0.187302	1.58634	8.46945
Smp_074410.1	5	6	5	13	290	1	0.431998	0.108213	2.85096	26.3459
Smp_074510.1	0	4	5	10	440	-1.44746	0.530444	0.128364	1.56211	12.1693
Smp_074650.1	6	17	4	10	453	-0.225067	1	0.0893176	2.03948	22.8341
Smp_074710.1	4	4	2	7	440	1.41504	0.334842	0.116858	1.02461	8.76795
Smp_074830.1	5	33	3	26	1069	0.252387	1	0.0425685	0.816892	19.19
Smp_074900.1	4	14	7	13	644	-0.777608	0.484833	0.0769789	1.21734	15.814
Smp_074940.1	1	7	4	8	341	-1.152	0.602683	0.0683761	1.12627	16.4717
Smp_075110.1	2	4	8	5	311	-1.32193	0.349845	0.324515	4.36847	13.4615
Smp_075130.1	4	3	6	16	351	1.60204	0.192904	0.21645	4.73485	21.875
Smp_075220.1	6	12	7	15	761	0.106915	1	0.13109	1.81783	13.867
Smp_075290.1	1	5	4	0	272	-3.90689	0.047619	0.26742	1.92647	7.20391
Smp_075330.1	4	38	2	18	383	-0.300509	1	0.0377359	1.90972	50.6076
Smp_075380.1	4	4	3	9	355	1.32193	0.356347	0.18018	2.49688	13.8577
Smp_075430.1	1	6	4	9	312	-0.807355	0.612616	0.102857	1.91693	18.6368
Smp_075440.1	4	10	1	5	471	0.447459	1	0.0645161	0.706215	10.9463
Smp_075800.1	19	7	9	11	429	1.58496	0.071615	0.434308	9.59518	22.093
Smp_075810.1	10	74	10	46	1721	-0.67423	0.335797	0.0556869	1.36712	24.5502
Smp_076030.1	5	27	4	28	818	0.31366	1	0.0495997	1.14865	23.1583
Smp_076150.1	11	25	2	18	704	1.54749	0.105989	0.105112	2.30102	21.8913
Smp_076180.1	4	11	4	6	562	-0.777608	0.666819	0.118812	1.42096	11.9597
Smp_076300.1	4	24	4	20	758	-0.251539	1	0.0500851	1.00522	20.0703
Smp_076320.1	5	22	3	13	408	-0.131245	1	0.0489013	1.43077	29.2584
Smp_076370.1	3	8	6	12	395	-0.27684	1	0.0931217	1.64609	17.6768
Smp_076450.1	2	17	3	11	566	-1	0.628463	0.0588668	1.0433	17.723
Smp_076500.1	11	39	12	47	2053	0.147557	1	0.0788831	1.22195	15.4907
Smp_076520.1	2	3	4	18	438	1.51096	0.303122	0.0512821	0.909091	17.7273
Smp_076580.1	3	12	3	14	338	0.206451	1	0.0735353	1.98842	27.0403
Smp_076600.1	8	27	1	19	793	1.6845	0.133007	0.04426	0.894479	20.2096
Smp_076630.1	3	5	2	11	379	1.41504	0.325372	0.103535	1.59844	15.4386
Smp_076660.1	2	3	6	10	536	0.237039	1	0.145043	1.50076	10.347
Smp_076950.1	4	12	3	12	696	0.321928	1	0.116562	1.47723	12.6734
Smp_076990.1	5	9	3	17	539	1.43296	0.227787	0.09569	1.65981	17.3457
Smp_077120.1	10	44	5	35	1145	0.552541	0.571692	0.0532464	1.26689	23.7929
Smp_077540.1	4	18	9	19	992	-0.925999	0.339334	0.101355	1.39495	13.763
Smp_077670.1	19	3	7	5	365	1.90689	0.0975321	0.282609	4.73588	16.7577
Smp_077890.1	19	12	4	0	242	-1.70044	0.27521	0.328817	11.0959	33.7449
Smp_078060.1	3	4	2	4	324	0.415037	1	0.150702	1.34473	8.92308
Smp_078110.1	0	3	7	6	237	-2.19265	0.2125	0.264008	4.32617	16.3866
Smp_078230.1	2	8	4	20	487	0.485427	1	0.0562963	1.15125	20.4499
Smp_078240.1	5	15	9	28	949	0.121015	1	0.0850364	1.41131	16.5965
Smp_078270.1	5	9	2	13	344	1.48543	0.214759	0.074721	1.65325	22.1256
Smp_078280.1	5	20	1	16	1015	1.28011	0.373897	0.0327869	0.393701	12.0079
Smp_078310.1	2	2	3	6	764	0.807355	1	0.107527	0.43573	4.05229
Smp_078550.1	7	22	3	27	1580	1.28379	0.18058	0.0423488	0.454471	10.7316
Smp_078560.1	2	12	3	8	486	-0.945552	0.623188	0.0487805	0.684463	14.0315
Smp_078610.1	2	4	3	16	697	1.3505	0.562281	0.0436681	0.477555	10.936
Smp_078700.1	18	8	16	5	432	-0.424498	0.746263	0.466756	8.94705	19.1686
Smp_078710.1	22	9	38	10	799	-0.624337	0.430325	0.45912	8.11111	17.6667
Smp_078720.1	12	12	10	5	231	-0.874469	0.342867	0.260223	9.97151	38.3191
Smp_078730.1	3	5	3	5	379	0	1	0.103175	1.01365	9.82456
Smp_078780.1	2	13	6	12	593	-1.32931	0.241885	0.108747	1.72091	15.8249
Smp_078900.1	6	16	3	33	1026	1.80735	0.0700855	0.0589744	0.995348	16.8776
Smp_078920.1	7	15	6	27	1300	1	0.333996	0.0859903	1.01347	11.7858
Smp_078930.1	4	4	4	25	527	2.37851	0.0486633	0.0730994	1.40292	19.1919
Smp_079010.1	0	1	5	7	378	-0.584963	1	0.169654	1.38767	8.17942
Smp_079050.1	3	7	3	7	515	0	1	0.0740741	0.775194	10.4651
Smp_079260.1	3	29	3	24	628	-0.263034	1	0.0388585	1.13054	29.0938
Smp_079370.1	8	21	2	21	1088	1.58496	0.155246	0.0561883	0.755025	13.4374
Smp_079380.1	2	10	3	16	540	0.212994	1	0.0467405	0.780448	16.6975
Smp_079390.1	3	23	3	19	1832	-0.263034	1	0.0424469	0.343497	8.09238
Smp_079400.1	4	8	2	14	643	1.47393	0.354143	0.0632184	0.759144	12.0083
Smp_079610.1	2	2	4	4	433	0	1	0.202322	1.04113	5.14593
Smp_079650.1	3	13	4	44	1966	1.36257	0.353171	0.0239316	0.237248	9.91357
Smp_079700.1	1	6	5	10	564	-0.932886	0.615818	0.105611	1.2586	11.9174
Smp_079740.1	3	13	2	18	779	0.85561	0.637128	0.045255	0.636277	14.0598
Smp_079770.1	4	6	3	15	484	1.51457	0.207459	0.0535714	0.824742	15.3952
Smp_079800.1	5	24	0	20	630	2.33342	0.0704075	0.0330131	0.786523	23.8246
Smp_079840.1	2	4	3	8	250	0.432959	1	0.08	1.32802	16.6003
Smp_079960.1	0	0	6	9	436	0.514573	1	0.17154	1.49165	8.69565
Smp_080030.1	7	25	3	16	1072	0.387023	0.725115	0.0504814	0.669635	13.265
Smp_080130.1	5	7	4	6	310	0.0703893	1	0.183089	3.12016	17.0418
Smp_080280.1	2	6	5	13	578	0	1	0.124868	1.50963	12.0898
Smp_080420.1	3	4	2	18	442	2.34104	0.0913043	0.0960219	1.75571	18.2844
Smp_080620.1	5	19	6	13	826	-0.736966	0.494684	0.091651	1.30772	14.2684
Smp_080650.1	6	8	5	4	232	-0.625604	0.680172	0.181118	4.48259	24.7496
Smp_080680.1	9	30	3	31	765	1.36773	0.123677	0.0688238	1.94372	28.2419
Smp_080740.1	8	12	2	1	173	-1.11548	0.559571	0.216374	6.30055	29.1188
Smp_080840.1	3	5	3	10	309	0.874469	0.631063	0.0964361	1.64875	17.0968
Smp_080850.1	3	7	3	12	608	0.70044	0.653162	0.0888889	0.973058	10.9469
Smp_080870.1	4	21	1	17	509	1.03242	0.380115	0.0448718	1.22004	27.1895
Smp_081030.1	3	13	2	3	122	-1.39232	0.552804	0.123724	6.20295	50.1355
Smp_081140.1	3	22	10	16	1175	-1.89553	0.0522288	0.130233	1.5873	12.1882
Smp_081250.1	5	11	3	11	815	0.584963	0.688733	0.118519	1.16195	9.80392
Smp_081260.1	5	8	6	13	925	0.415037	0.720771	0.147853	1.33589	9.03528
Smp_081450.1	2	7	6	13	564	-0.415037	0.68574	0.162578	2.21567	13.6283
Smp_081650.1	5	6	3	8	752	0.947533	0.659443	0.189206	1.46574	7.74679
Smp_081820.1	9	1	11	5	227	1.32193	0.352387	0.186916	5.84795	31.2865
Smp_081900.1	10	8	2	1	121	-0.295456	1	0.25762	7.95386	30.8743
Smp_082280.1	5	11	8	14	955	-0.263034	1	0.134543	1.3792	10.251
Smp_082330.1	2	12	3	2	177	-2.53051	0.0843653	0.134466	3.95339	29.4007
Smp_082360.1	6	28	1	18	884	1.1973	0.399778	0.0492794	0.887215	18.0038
Smp_082370.1	12	8	17	19	1090	0.682518	0.4123	0.298725	3.34046	11.1824
Smp_082420.1	4	3	6	5	296	0.0995357	1	0.163934	2.24467	13.6925
Smp_082490.1	2	6	5	25	414	0.893085	0.623605	0.0711382	1.87416	26.3454
Smp_082500.1	4	14	1	4	75	-0.263034	1	0.0778342	6.72515	86.4035
Smp_082580.1	8	4	1	2	111	1.43296	0.525275	0.235294	9.52381	40.4762
Smp_082660.1	3	6	2	13	705	1.41504	0.325593	0.0592593	0.545588	9.2068
Smp_082670.1	8	11	11	13	776	-0.192645	1	0.153953	2.10687	13.6851
Smp_082690.1	4	20	3	11	553	-0.485427	1	0.0740741	1.45741	19.6751
Smp_082790.1	3	3	9	15	486	0.678072	0.659871	0.16189	2.44886	15.1266
Smp_082800.1	3	9	11	15	601	-0.906891	0.472163	0.189008	2.94081	15.5592
Smp_082850.1	4	2	2	18	622	3.39993	0.0129045	0.140508	1.67648	11.9315
Smp_082860.1	4	5	6	11	411	0.514573	0.692449	0.157666	2.28335	14.4822
Smp_083040.1	5	8	1	9	626	1.73697	0.179025	0.0847145	0.815169	9.62254
Smp_083220.1	4	5	3	10	601	1.1964	0.376161	0.108333	0.959764	8.85936
Smp_083340.1	13	13	18	24	1066	0.395929	0.621936	0.161451	2.47145	15.3077
Smp_083410.1	1	5	4	19	417	0.415037	1	0.0658761	1.32908	20.1754
Smp_083450.1	5	3	3	2	275	0.169925	1	0.468541	4.69673	10.0242
Smp_083530.1	6	32	3	49	1597	1.40682	0.159613	0.0389022	0.676772	17.3967
Smp_083650.1	5	9	2	12	418	1.37851	0.384541	0.0847035	1.5027	17.7407
Smp_083680.1	5	11	4	15	308	0.678072	0.700273	0.0945455	2.80475	29.6656
Smp_083710.1	7	39	2	32	1357	1.1375	0.288365	0.0363747	0.649103	17.8449
Smp_083730.1	4	6	1	7	291	1.51457	0.313725	0.0802469	1.31913	16.4384
Smp_083770.1	2	1	7	8	712	0.754888	1	0.287683	1.73497	6.03086
Smp_083780.1	11	7	7	14	833	1.49185	0.11303	0.220386	2.13163	9.67226
Smp_083790.1	4	9	10	5	566	-1.87447	0.128346	0.229841	2.36462	10.2881
Smp_083880.1	9	39	4	18	549	-0.0740006	1	0.0757413	2.85522	37.697
Smp_083940.1	9	14	2	11	399	1.41504	0.258602	0.115873	2.7037	23.3333
Smp_083950.1	5	5	2	3	135	0.415037	1	0.197065	5.11983	25.9804
Smp_083980.1	2	6	4	12	328	0.156119	1	0.100712	2.07137	20.5674
Smp_083990.1	3	7	4	23	503	1.26303	0.359626	0.0764108	1.602	20.9656
Smp_084010.1	11	32	3	38	765	1.82597	0.0385629	0.0826737	2.72701	32.9852
Smp_084060.1	1	11	4	30	730	0.0473057	1	0.0502461	0.982925	19.5622
Smp_084080.1	7	4	9	19	480	1.67807	0.146115	0.178586	3.4034	19.0575
Smp_084090.1	5	16	1	38	1136	2.7829	0.0169359	0.0263789	0.429981	16.3002
Smp_084140.1	4	10	2	8	348	0.447459	1	0.110053	2.20736	20.0573
Smp_084210.1	22	6	9	3	194	0.394279	1	0.520147	24.3986	46.9072
Smp_084450.1	25	7	15	2	492	-0.714598	0.466776	0.614746	8.8949	14.4692
Smp_084460.1	3	1	7	10	134	1.45943	0.310777	0.205345	8.01097	39.0123
Smp_084600.1	1	3	4	8	510	-0.152003	1	0.120735	1.00022	8.28441
Smp_084770.1	5	10	2	13	644	1.34792	0.389847	0.109772	1.41258	12.8682
Smp_084870.1	1	11	10	30	948	-1.0902	0.421129	0.0674974	1.01471	15.0334
Smp_084890.1	3	7	2	11	516	1	0.617522	0.0795322	0.974282	12.2502
Smp_084930.1	4	16	2	12	206	0.349942	1	0.0521998	2.50492	47.9871
Smp_085010.1	5	6	2	12	271	1.89308	0.17746	0.114729	3.02288	26.348
Smp_085070.1	3	23	4	31	1283	0.0931094	1	0.0402952	0.58267	14.46
Smp_085380.1	2	2	3	10	616	1.45943	0.537815	0.127946	0.91242	7.13128
Smp_085410.1	19	4	12	1	341	-0.70044	0.633578	0.544283	7.32077	13.4503
Smp_085490.1	9	9	4	7	373	0.678072	0.702107	0.187858	3.24817	17.2906
Smp_085500.1	0	2	5	11	563	-0.584963	1	0.12963	1.10323	8.51064
Smp_085540.1	0	8	10	43	1493	-1.16993	0.33165	0.0505051	0.594972	11.7805
Smp_085680.1	3	5	10	12	584	-0.343954	1	0.204962	2.40582	11.7379
Smp_085690.1	5	11	3	8	238	0.169925	1	0.126984	3.7192	29.2887
Smp_085740.1	2	12	5	10	552	-1.24101	0.389847	0.103208	1.48684	14.4063
Smp_085830.1	3	3	2	3	274	0.415037	1	0.20915	1.72391	8.24242
Smp_085910.1	5	6	3	11	649	1.36257	0.389169	0.152047	1.48148	9.74359
Smp_085990.1	14	59	13	62	1993	0.169925	0.833234	0.0626954	1.37545	21.9386
Smp_086110.1	8	14	2	7	269	0.678072	0.677001	0.155298	4.96571	31.9753
Smp_086210.1	2	5	4	0	236	-3.32193	0.0606061	0.214286	1.68776	7.87623
Smp_086220.1	3	4	3	5	266	0.263034	1	0.126687	1.69233	13.3583
Smp_086460.1	9	17	3	39	1726	2.47393	0.00711828	0.0793382	0.905016	11.4071
Smp_086690.1	3	1	3	9	384	2.32193	0.118132	0.182891	1.78932	9.78355
Smp_086750.1	4	10	1	33	1813	2.94996	0.0210453	0.0229885	0.183756	7.99338
Smp_087010.1	10	1	54	4	1177	-1	1	0.609507	6.57109	10.781
Smp_087310.1	7	9	4	8	162	0.526069	0.704653	0.103286	4.49898	43.5583
Smp_087340.1	6	10	4	15	519	1.026	0.454343	0.123457	2.20798	17.8846
Smp_087560.1	5	7	2	10	514	1.45943	0.370709	0.0999412	1.22258	12.233
Smp_087620.1	3	14	9	18	842	-0.980891	0.315227	0.124444	1.72224	13.8395
Smp_087870.1	4	6	3	38	650	2.79998	0.021196	0.0473749	1.10372	23.2975
Smp_087930.1	3	7	2	16	745	1.5025	0.315018	0.0679523	0.734783	10.8132
Smp_088250.1	4	3	1	12	418	3.02237	0.0307018	0.107784	1.43198	13.2856
Smp_088260.1	8	10	4	12	799	1.08901	0.296648	0.142728	1.46296	10.25
Smp_088460.1	4	10	1	15	827	1.8625	0.157088	0.0612159	0.653069	10.6683
Smp_088550.1	2	15	4	25	1158	-0.0365259	1	0.0442287	0.524079	11.8493
Smp_088610.1	4	6	4	2	371	-1.22239	0.608392	0.238683	2.30364	9.65147
Smp_088660.1	3	5	2	9	296	1.152	0.602683	0.0999254	1.67103	16.7228
Smp_088920.1	13	55	6	30	1425	0.146841	1	0.0586385	1.21033	20.6405
Smp_089100.1	9	14	4	13	538	0.900464	0.332569	0.139502	2.73483	19.6042
Smp_089180.1	3	5	2	28	1398	2.68806	0.0528268	0.0399869	0.322982	8.0772
Smp_089200.1	21	34	13	46	1065	1.07738	0.0681234	0.135789	3.84268	28.2989
Smp_089240.1	6	12	1	3	498	0.106915	1	0.0848485	0.935204	11.022
Smp_089320.1	6	12	3	21	257	1.56635	0.139051	0.0753623	3.35917	44.5736
Smp_089330.1	6	1	11	4	200	0.544321	1	0.656863	14.8148	22.5539
Smp_089370.1	6	4	4	5	262	0.748461	0.656282	0.255639	4.30925	16.8568
Smp_089380.1	7	4	2	9	110	2.41504	0.0804954	0.211826	10.8775	51.3514
Smp_089460.1	1	6	20	11	773	-2.61471	0.0313483	0.3	3.10078	10.3359
Smp_089470.1	8	6	5	0	211	-2.22239	0.127967	0.364617	5.87724	16.1189
Smp_089590.1	6	6	3	6	477	0.807355	0.660491	0.213213	2.20053	10.3208
Smp_089670.1	22	49	11	43	2127	0.754175	0.2214	0.101659	1.68477	16.5727
Smp_089700.1	1	6	5	17	822	-0.222392	1	0.0586667	0.594033	10.1256
Smp_089780.1	8	13	2	11	254	1.36257	0.250779	0.131783	4.44444	33.7255
Smp_089930.1	7	8	5	9	864	0.567041	0.710382	0.168136	1.22458	7.28324
Smp_090030.1	5	11	3	17	610	1.16993	0.421681	0.0683761	1.16385	17.0213
Smp_090070.1	3	23	8	45	1219	-0.231326	1	0.0483365	0.935033	19.3443
Smp_090080.1	4	11	6	8	406	-0.900464	0.449725	0.140444	2.8756	20.475
Smp_090090.1	24	11	13	11	401	0.836501	0.286366	0.316398	7.05731	22.3051
Smp_090100.1	23	14	24	12	582	-0.265345	0.807921	0.395395	10.0375	25.3859
Smp_090110.1	17	14	17	9	589	-0.584963	0.588337	0.363985	7.15631	19.661
Smp_090120.1	0	0	5	13	451	1.22239	1	0.0862355	0.85218	9.88201
Smp_090140.1	5	20	4	23	851	0.455679	0.722421	0.0615079	1.07807	17.5274
Smp_090150.1	2	5	3	9	137	0.321928	1	0.128205	4.83092	37.6812
Smp_090160.1	6	13	2	11	388	1	0.420349	0.0606061	1.37104	22.6221
Smp_090520.1	3	8	5	10	409	-0.295456	1	0.100608	1.64408	16.3415
Smp_090690.1	4	11	2	10	375	0.611435	0.661836	0.055814	1.06383	19.0603
Smp_090860.1	5	3	8	8	487	0.584963	0.679185	0.318471	3.4153	10.724
Smp_090870.1	8	23	5	21	878	0.459432	0.752723	0.0868347	1.56744	18.0508
Smp_090890.1	6	7	5	16	705	1.30986	0.261874	0.154482	1.96202	12.7007
Smp_091000.1	5	31	0	23	578	2.16993	0.145698	0.0243309	0.767607	31.5486
Smp_091210.1	5	24	2	21	536	0.815575	0.443739	0.0535418	1.55873	29.1124
Smp_091380.1	3	11	3	6	347	-0.777608	0.643021	0.11779	2.06471	17.5287
Smp_091390.1	6	5	1	8	444	2.39232	0.0702786	0.183183	2.03079	11.0861
Smp_091470.1	6	4	1	14	878	3.39232	0.00680258	0.109516	0.86799	7.92567
Smp_091750.1	6	6	1	4	202	1.32193	0.338235	0.257496	5.32749	20.6897
Smp_091810.1	7	24	2	16	555	0.858644	0.454487	0.095383	2.50466	26.259
Smp_091990.1	8	10	2	12	440	1.82597	0.124061	0.180556	3.49374	19.35
Smp_092020.1	4	23	6	15	759	-1.07039	0.297405	0.0641026	1.16959	18.2456
Smp_092170.1	4	11	4	19	412	0.736966	0.686928	0.0604782	1.54246	25.5044
Smp_092180.1	3	6	2	10	241	1.06711	0.610792	0.0880999	2.05081	23.2782
Smp_092320.1	7	11	10	13	840	-0.237039	1	0.189358	2.1315	11.2564
Smp_092390.1	13	1	18	4	342	0.881356	0.628268	0.571087	10.3229	18.0758
Smp_092530.1	0	7	10	9	847	-3.1375	0.0226817	0.18638	1.36268	7.31132
Smp_092770.1	4	8	5	25	908	1.26748	0.4057	0.0898876	1.17345	13.0546
Smp_092780.1	3	8	4	12	385	0.208587	1	0.0813492	1.57359	19.3437
Smp_092880.1	0	4	5	11	523	-1.32193	0.530444	0.085676	0.904722	10.5598
Smp_092950.1	11	67	9	41	1568	-0.432111	0.621072	0.0472347	1.1189	23.6881
Smp_093070.1	3	4	2	3	75	0.0931094	1	0.173333	7.60234	43.8596
Smp_093160.1	5	7	1	7	354	1.58496	0.324561	0.131054	1.91967	14.6479
Smp_093210.1	1	4	6	8	643	-0.959358	0.602683	0.103704	0.724638	6.98758
Smp_093220.1	0	3	5	7	664	-1.58496	0.505495	0.103175	0.579226	5.61404
Smp_093230.1	6	7	1	9	408	2.12928	0.0886208	0.101249	1.39455	13.7734
Smp_093370.1	3	5	2	6	296	0.63743	1	0.112875	1.59621	14.1414
Smp_093430.1	13	32	8	30	1120	0.547232	0.456973	0.107507	2.26649	21.0824
Smp_093450.1	7	10	3	15	585	1.54057	0.146353	0.104478	1.59272	15.2446
Smp_093620.1	5	10	10	7	458	-1.3339	0.177696	0.258586	4.13136	15.9768
Smp_093690.1	2	8	5	29	730	0.736966	0.649039	0.0618212	1.12479	18.1943
Smp_093920.1	5	13	3	7	656	-0.222392	1	0.111633	1.20638	10.8067
Smp_094020.1	3	5	3	25	527	2.11548	0.108591	0.077325	1.55724	20.1389
Smp_094060.1	1	10	5	14	620	-1.1375	0.371706	0.0779874	1.10932	14.2244
Smp_094130.1	6	15	3	15	798	0.807355	0.464184	0.066179	0.880731	13.3083
Smp_094190.1	5	4	5	18	560	1.926	0.0960084	0.162113	2.3503	14.4979
Smp_094320.1	6	11	10	19	1048	0.0848889	1	0.119753	1.36991	11.4395
Smp_094330.1	7	21	9	36	1349	0.428094	0.772017	0.0846906	1.28395	15.1605
Smp_094340.1	3	6	2	9	587	0.929611	0.616873	0.0645161	0.566893	8.78685
Smp_094360.1	3	13	4	26	1273	0.625604	0.680508	0.0570497	0.610501	10.7012
Smp_094500.1	5	37	2	50	1174	1.4245	0.23609	0.0193346	0.485422	25.1064
Smp_094560.1	3	2	2	6	500	1.63743	0.292929	0.154589	0.946256	6.12109
Smp_094570.1	7	8	4	8	916	0.678072	0.695966	0.190149	1.34093	7.05198
Smp_094660.1	4	10	3	18	496	1.11042	0.400656	0.0969035	1.98226	20.4561
Smp_094710.1	25	43	15	15	1275	-0.758992	0.267101	0.158209	2.76907	17.5026
Smp_094880.1	3	6	5	10	684	0.0671142	1	0.153086	1.3409	8.75912
Smp_094890.1	13	36	4	18	908	0.523901	0.555553	0.111296	2.45284	22.0389
Smp_094930.1	4	6	3	7	496	0.514573	1	0.156028	1.47552	9.45674
Smp_094950.1	3	8	2	11	884	0.830075	0.629917	0.0829187	0.627746	7.57062
Smp_095620.1	10	12	0	10	679	3.21842	0.0130527	0.124834	1.53595	12.3039
Smp_095670.1	4	16	4	6	399	-1.28011	0.384123	0.090535	1.83333	20.25
Smp_095880.1	17	48	9	63	1345	1.23329	0.0507338	0.0788769	2.3499	29.792
Smp_095910.1	2	10	3	15	659	0.125531	1	0.0690236	0.920314	13.3333
Smp_096020.1	4	1	6	7	486	1.51457	0.313725	0.318083	2.2207	6.98152
Smp_096240.1	4	10	6	16	1183	0.142604	1	0.123961	1.02603	8.27703
Smp_096270.1	6	16	6	25	1112	0.612977	0.524133	0.107031	1.48414	13.8664
Smp_096310.1	1	3	5	6	628	-0.777608	0.604396	0.19582	1.04811	5.35241
Smp_096320.1	4	2	3	14	770	2.64386	0.0450038	0.128913	1.00879	7.82534
Smp_096360.1	1	2	6	6	362	-0.584963	1	0.190797	1.73452	9.09091
Smp_096370.1	10	15	9	8	583	-0.692571	0.531096	0.191571	3.17098	16.5525
Smp_096670.1	6	15	1	9	431	1.12928	0.378643	0.0544747	1.08025	19.8302
Smp_096780.1	2	3	3	5	280	0.169925	1	0.148148	1.58165	10.6762
Smp_096810.1	2	14	3	22	502	0.201634	1	0.0548187	1.36956	24.9834
Smp_097090.1	4	5	4	16	547	1.5025	0.208933	0.11358	1.55447	13.6861
Smp_097110.1	2	14	5	14	701	-1	0.414956	0.0855856	1.20291	14.0551
Smp_097210.1	2	12	5	15	342	-0.70044	0.672174	0.0652681	1.81406	27.794
Smp_097370.1	4	0	4	8	342	3.16993	0.0769231	0.279428	2.74268	9.81535
Smp_097500.1	4	9	3	9	485	0.321928	1	0.0974275	1.3565	13.9232
Smp_097590.1	8	16	9	28	1183	0.618515	0.561059	0.110661	1.53904	13.9077
Smp_097640.1	10	15	5	8	520	0.0443941	1	0.107332	2.01891	18.81
Smp_097700.1	3	9	3	15	743	0.678072	0.659871	0.0472441	0.537634	11.3799
Smp_097730.1	3	20	2	3	452	-1.97728	0.207123	0.0535147	0.964762	18.028
Smp_097820.1	7	16	6	33	1196	1.19265	0.202568	0.0783069	1.14484	14.6199
Smp_097830.1	4	2	8	14	749	1.47393	0.354143	0.19883	1.67901	8.44444
Smp_098300.1	17	35	11	15	744	-0.584963	0.457845	0.161553	4.63336	28.6801
Smp_098550.1	4	9	4	6	665	-0.514573	0.685018	0.141901	1.17896	8.30831
Smp_098650.1	5	14	2	15	451	1.09311	0.407991	0.0583241	1.29466	22.1976
Smp_098840.1	0	6	12	14	426	-2.6009	0.0612718	0.213333	4.16341	19.516
Smp_098850.1	4	8	3	6	270	-0.040642	1	0.127778	2.51469	19.6802
Smp_098920.1	9	3	22	7	605	-0.201634	1	0.624826	8.21415	13.1463
Smp_099160.1	4	6	1	7	271	1.51457	0.313725	0.0740741	1.22549	16.5441
Smp_099240.1	3	26	3	19	596	-0.432959	1	0.0292777	0.756871	25.8515
Smp_099300.1	4	2	2	3	163	1.152	0.5671	0.342342	5.14905	15.0407
Smp_099310.1	4	2	4	14	793	2.32193	0.128771	0.1527	1.1475	7.51469
Smp_099440.1	3	8	2	5	407	-0.169925	1	0.0924574	1.03486	11.1928
Smp_099560.1	2	3	4	10	336	0.722466	1	0.115768	1.9123	16.5183
Smp_099640.1	7	41	12	52	1117	-0.364837	0.618988	0.0592885	1.78891	30.1729
Smp_099670.1	3	10	5	18	455	0.203533	1	0.0607459	1.2833	21.1257
Smp_099870.1	0	0	14	29	465	1	1	0.0929293	2.19361	23.6052
Smp_099900.1	3	3	6	7	393	0.192645	1	0.321343	3.77891	11.7597
Smp_099910.1	13	5	2	4	186	1.95936	0.150146	0.468085	11.7647	25.1337
Smp_099930.1	4	7	7	28	863	1.17991	0.417814	0.0662562	0.968793	14.6219
Smp_100010.1	4	1	2	18	618	3.98489	0.00547713	0.0838574	0.957339	11.4163
Smp_100030.1	10	14	4	29	1197	2.1375	0.0142905	0.120427	1.63853	13.606
Smp_100120.1	4	10	1	17	537	2.03242	0.141963	0.0557491	0.991326	17.7819
Smp_101280.1	6	34	4	45	1721	0.879706	0.335022	0.0424837	0.671054	15.7956
Smp_101670.1	3	5	2	1	212	-1.16993	0.545455	0.3	3.75587	12.5196
Smp_101820.1	8	19	2	30	976	2.21723	0.0331284	0.0670059	1.1967	17.8596
Smp_102040.1	0	0	5	15	315	1.41504	1	0.149448	2.69573	18.038
Smp_102240.1	3	8	2	7	338	0.245112	1	0.119865	1.94472	16.2242
Smp_102330.1	2	11	3	13	536	-0.192645	1	0.0518226	0.813849	15.7045
Smp_102410.1	4	7	2	8	478	0.906891	0.635117	0.105691	1.20622	11.4127
Smp_102430.1	8	33	2	25	794	1.19794	0.294347	0.0525253	1.33073	25.335
Smp_102650.1	4	11	1	9	312	1.05889	0.614625	0.0448431	1.06496	23.7487
Smp_102750.1	3	8	2	8	385	0.415037	1	0.13532	2.09173	15.4577
Smp_102780.1	9	24	6	11	255	-0.544321	0.74553	0.108889	5.64923	51.8807
Smp_102920.1	4	6	3	8	240	0.684498	0.659443	0.15873	3.53465	22.2683
Smp_103100.1	3	9	2	26	935	1.848	0.148649	0.0584161	0.767648	13.141
Smp_103210.1	3	3	2	6	203	1.22239	0.58042	0.154497	2.63776	17.0732
Smp_103570.1	0	1	7	4	521	-1.67807	0.416667	0.340366	1.71704	5.0447
Smp_103610.1	14	15	20	20	340	-0.0931094	1	0.231678	10.6441	45.9433
Smp_103680.1	5	3	3	3	331	0.584963	1	0.263091	2.29808	8.73494
Smp_103810.1	4	20	4	22	708	0.131245	1	0.0483951	1.02387	21.1566
Smp_103930.1	3	7	2	8	600	0.584963	1	0.122559	1.12159	9.15141
Smp_104330.1	3	8	2	12	423	0.945552	0.623188	0.0928534	1.55486	16.7453
Smp_104390.1	2	9	3	14	646	0.169925	1	0.0673121	0.835766	12.4163
Smp_104450.1	6	24	1	10	370	0.62293	0.651372	0.0535096	1.69711	31.7161
Smp_104470.1	4	9	6	14	634	0.0995357	1	0.0872695	1.13153	12.9659
Smp_104500.1	3	7	2	15	1100	1.41504	0.326149	0.0511308	0.34985	6.84226
Smp_104520.1	1	7	4	14	611	-0.415037	1	0.0734037	0.883563	12.037
Smp_104600.1	3	17	3	15	825	-0.169925	1	0.0511785	0.681553	13.3172
Smp_104630.1	7	7	1	10	397	2.45943	0.0421053	0.173863	2.81035	16.1642
Smp_104850.1	11	10	5	11	827	1.12553	0.316078	0.15015	1.56558	10.4267
Smp_104860.1	3	3	2	6	328	1.22239	0.58042	0.142558	1.53101	10.7396
Smp_104890.1	10	13	5	28	512	1.9251	0.0307474	0.115244	3.42214	29.6946
Smp_104970.1	6	21	4	34	936	1.15528	0.296781	0.0572096	1.1621	20.3131
Smp_104980.1	3	7	6	13	501	0	1	0.180258	2.78884	15.4714
Smp_105020.1	4	5	5	31	760	2.152	0.0626812	0.0919737	1.56714	17.039
Smp_105080.1	6	5	4	5	335	0.485427	1	0.226021	2.62346	11.6071
Smp_105090.1	9	35	6	30	1592	0.298844	0.777048	0.0612474	0.888145	14.5009
Smp_105340.1	13	39	3	34	1225	1.61471	0.0515529	0.074453	1.58299	21.2616
Smp_105360.1	11	48	6	34	1130	0.292181	0.787785	0.0753601	1.91898	25.4642
Smp_105370.1	3	14	3	6	332	-1.09954	0.62785	0.0880881	1.95165	22.1557
Smp_105410.1	3	8	2	13	505	1.05247	0.619565	0.0727273	1.05402	14.4928
Smp_105480.1	2	1	3	5	186	1.16993	0.545455	0.278481	3.92157	14.082
Smp_105540.1	5	5	5	12	743	1.11548	0.415297	0.196332	1.81203	9.22939
Smp_105680.1	7	17	5	31	578	1.24511	0.193154	0.075538	2.20047	29.1307
Smp_105690.1	0	11	5	22	723	-1.64636	0.294889	0.0343915	0.532024	15.4696
Smp_105700.1	7	4	17	65	2211	2.55254	0.00559269	0.0971852	1.09839	11.302
Smp_105760.1	5	4	5	10	359	1.1375	0.402847	0.222222	3.31276	14.9074
Smp_105780.1	15	87	3	38	812	0.825971	0.277282	0.0435038	2.3598	54.2435
Smp_105910.1	4	11	5	63	2093	2.152	0.0515388	0.037037	0.459868	12.4164
Smp_105930.1	13	36	5	51	1880	1.71338	0.0206368	0.0482676	0.795479	16.4806
Smp_105950.1	8	18	4	44	855	2.09192	0.0197808	0.0459534	1.15957	25.2336
Smp_106040.1	1	7	4	15	225	-0.321928	1	0.0930674	3.21206	34.5133
Smp_106970.1	7	22	3	15	596	0.476438	0.719285	0.0821616	1.84875	22.5014
Smp_108610.1	10	31	3	21	561	0.918863	0.341705	0.0611212	1.99025	32.5623
Smp_109340.1	11	18	11	9	324	-0.925999	0.260181	0.214559	7.01994	32.7179
Smp_113630.1	0	3	5	4	241	-2.26303	0.204545	0.188034	2.0202	10.7438
Smp_114160.1	2	3	3	5	294	0.169925	1	0.117647	1.12994	9.60452
Smp_114520.1	4	5	2	0	127	-1.848	0.454545	0.287582	5.09259	17.7083
Smp_117340.1	1	11	5	12	425	-1.46949	0.354385	0.0945822	1.79099	18.9358
Smp_117800.1	7	4	1	4	116	2	0.282051	0.330532	11.2061	33.9031
Smp_118010.1	10	1	9	7	254	2.1375	0.0899046	0.570418	11.7066	20.5229
Smp_118040.1	10	12	4	8	492	0.606989	0.71698	0.193732	3.06513	15.8215
Smp_118240.1	15	10	9	15	311	1.21864	0.156362	0.241324	8.9981	37.2863
Smp_118760.1	2	5	5	7	351	-0.584963	0.656168	0.140171	1.72559	12.3106
Smp_118850.1	3	4	2	7	400	1.09311	0.596154	0.09319	0.960562	10.3076
Smp_119060.1	18	9	19	9	250	-0.0740006	1	0.324289	14.8148	45.6839
Smp_119170.1	6	6	5	4	717	-0.263034	1	0.222222	1.38244	6.22098
Smp_119310.1	1	2	4	16	431	1.18057	0.539243	0.0839002	1.26886	15.1235
Smp_119580.1	6	7	1	7	157	1.80735	0.173581	0.142958	4.73511	33.1224
Smp_120020.1	14	6	3	2	448	0.684498	1	0.551852	4.91627	8.90869
Smp_120070.1	3	2	4	8	323	1.26303	0.59276	0.205387	2.78921	13.5802
Smp_120360.1	1	7	5	13	1074	-0.777608	0.62785	0.0706605	0.475452	6.72868
Smp_120620.1	27	12	26	18	585	0.599955	0.368417	0.438607	13.2979	30.3185
Smp_120640.1	2	9	4	19	567	0.263034	1	0.0604736	1.08242	17.8991
Smp_120740.1	2	10	3	12	417	-0.174029	1	0.0848832	1.57718	18.5805
Smp_120800.1	8	23	6	6	369	-1.41504	0.159686	0.146704	4.74474	32.3423
Smp_121190.1	3	15	3	14	678	-0.0931094	1	0.0512821	0.752741	14.6784
Smp_121200.1	7	8	0	9	155	3.152	0.0223372	0.151645	7.45429	49.1561
Smp_121420.1	3	5	2	8	458	1	0.607843	0.117284	1.2265	10.4575
Smp_121440.1	6	11	3	8	360	0.392317	1	0.162826	3.26254	20.0369
Smp_121580.1	6	16	5	24	440	0.778786	0.497622	0.105051	3.49374	33.2577
Smp_121780.1	13	10	11	13	665	0.570316	0.563923	0.222222	3.71483	16.7167
Smp_121800.1	2	1	6	8	560	0.947533	0.576471	0.214995	1.57127	7.30838
Smp_121810.1	2	5	4	5	447	-0.736966	0.632867	0.122667	1.14087	9.3006
Smp_121880.1	5	8	3	4	432	-0.263034	1	0.203831	2.27525	11.1624
Smp_121920.1	6	3	32	10	561	-0.777608	0.676437	0.537732	9.34493	17.3784
Smp_121940.1	7	4	8	6	509	0.315502	1	0.290598	3.20359	11.0241
Smp_121950.1	2	6	3	13	743	0.584963	1	0.070407	0.637196	9.05018
Smp_121960.1	8	23	3	19	531	0.906891	0.326953	0.0707071	1.94932	27.5689
Smp_122030.1	1	7	4	8	327	-1.152	0.602683	0.110446	1.87444	16.9715
Smp_122190.1	6	7	3	1	113	-1.19265	0.576471	0.3379	14.425	42.6901
Smp_122340.1	8	11	5	18	813	1.24793	0.192479	0.127389	1.638	12.8583
Smp_122370.1	16	8	12	24	1241	1.86095	0.0172661	0.215488	2.29021	10.628
Smp_122410.1	3	2	3	3	251	0.415037	1	0.372294	3.79189	10.1852
Smp_122490.1	3	3	2	4	168	0.736966	1	0.156379	2.49836	15.9763
Smp_122680.1	3	30	3	25	776	-0.253757	1	0.0408324	0.991468	24.2814
Smp_122730.1	81	13	56	8	858	-0.112768	1	0.563952	17.3759	30.811
Smp_122830.1	44	11	46	10	1136	-0.188267	0.812481	0.670805	10.5606	15.7432
Smp_122890.1	3	6	2	9	663	0.929611	0.616873	0.0740741	0.580098	7.83133
Smp_122900.1	1	6	4	6	281	-1.32193	0.338235	0.124507	2.07512	16.6667
Smp_122910.1	3	25	10	65	2596	-0.115477	1	0.0376139	0.464566	12.3509
Smp_122940.1	4	8	1	14	300	2.05889	0.138982	0.0931305	2.48554	26.6888
Smp_122950.1	3	11	5	13	727	-0.36257	1	0.101167	1.19048	11.7674
Smp_122960.1	4	13	1	7	595	0.514573	1	0.107071	1.31742	12.3043
Smp_122980.1	13	22	5	33	1340	1.78629	0.0284506	0.0893319	1.33676	14.964
Smp_123000.1	6	16	6	27	1013	0.719892	0.512085	0.075354	1.14691	15.2202
Smp_123010.1	6	4	6	21	679	2.1375	0.048612	0.11803	1.57952	13.3824
Smp_123020.1	8	27	4	20	884	0.432959	0.744688	0.0734838	1.38941	18.9077
Smp_123030.1	1	9	4	21	397	-0.184425	1	0.0461761	1.19114	25.7956
Smp_123050.1	6	18	8	22	834	-0.0869356	1	0.103229	1.80084	17.4451
Smp_123060.1	7	37	2	30	1407	1.12131	0.288235	0.0531814	0.883838	16.6193
Smp_123080.1	2	8	4	8	462	-0.736966	0.646174	0.117216	1.53588	13.103
Smp_123110.1	7	9	1	9	369	2	0.0988526	0.138198	2.5025	18.1081
Smp_123130.1	2	14	3	38	1091	0.963474	0.613021	0.0323383	0.529101	16.3614
Smp_123210.1	2	18	3	23	561	-0.0780025	1	0.0315171	0.777646	24.6738
Smp_123220.1	4	15	3	13	241	0.129283	1	0.090535	3.7037	40.9091
Smp_123230.1	5	20	5	18	459	-0.14439	1	0.0862745	2.657	30.7971
Smp_123250.1	9	15	11	8	590	-1.09311	0.227616	0.25731	4.41186	17.1461
Smp_123260.1	3	26	4	25	595	-0.376376	1	0.0466544	1.41685	30.3691
Smp_123280.1	8	10	10	19	512	0.57299	0.548133	0.243036	5.73244	23.5867
Smp_123290.1	4	17	16	27	979	-1.1281	0.164015	0.108061	1.87453	17.3469
Smp_123300.1	3	5	9	7	457	-0.906891	0.666846	0.240416	2.99208	12.4454
Smp_123320.1	8	28	7	24	1087	-0.0441998	1	0.0997101	1.75654	17.6164
Smp_123330.1	8	6	3	13	596	2.16993	0.0566717	0.139918	1.68745	12.0603
Smp_123350.1	4	6	1	8	417	1.6845	0.303406	0.141935	1.75439	12.3604
Smp_123360.1	48	51	23	16	967	-0.58323	0.344573	0.14901	5.71974	38.3849
Smp_123370.1	12	43	7	26	873	-0.0041044	1	0.0660984	1.87304	28.3371
Smp_123380.1	13	59	10	50	1193	0.113458	1	0.0536975	1.79292	33.3892
Smp_123430.1	4	7	2	12	486	1.43741	0.35	0.0935143	1.41456	15.1266
Smp_123450.1	5	12	2	23	854	1.88452	0.0988181	0.0434513	0.606454	13.9571
Smp_123470.1	5	10	4	19	441	1.12553	0.436471	0.0870147	2.17865	25.0377
Smp_123500.1	13	26	4	43	1183	2.18997	0.00588049	0.0730676	1.51401	20.7207
Smp_123520.1	4	15	3	10	607	-0.21864	1	0.0830189	1.20614	14.5285
Smp_123570.1	5	9	1	3	386	0.263034	1	0.151235	1.87094	12.3711
Smp_123600.1	5	22	4	22	773	0.263034	1	0.0740741	1.50254	20.2842
Smp_123610.1	7	37	6	55	1741	0.752072	0.381744	0.0423059	0.773908	18.2931
Smp_123630.1	7	11	5	10	823	0.289507	1	0.129032	1.2945	10.0324
Smp_123640.1	3	15	10	20	706	-1.06711	0.317257	0.105739	1.95924	18.529
Smp_123650.1	4	11	3	14	617	0.643856	0.678269	0.091597	1.3784	15.0485
Smp_123660.1	11	27	12	30	1536	0.0313642	1	0.0940941	1.3573	14.425
Smp_123710.1	10	36	9	56	2574	0.76094	0.313241	0.0674995	0.885325	13.116
Smp_123730.1	10	45	8	29	1250	-0.327165	0.790252	0.0982228	2.14347	21.8225
Smp_123740.1	16	77	9	44	1294	-0.0280144	1	0.0447786	1.53296	34.2342
Smp_123770.1	3	0	3	10	440	3.45943	0.0357143	0.138138	1.15898	8.39002
Smp_123780.1	4	16	1	20	647	1.62678	0.183611	0.0386473	0.731596	18.93
Smp_123790.1	5	11	1	7	315	1	0.621385	0.0830737	1.87529	22.5738
Smp_123810.1	5	26	6	21	513	-0.517848	0.738946	0.0643739	2.10405	32.6848
Smp_123820.1	13	45	10	34	1037	-0.0463556	1	0.0684932	1.92308	28.0769
Smp_123830.1	5	18	4	61	1605	1.9693	0.0485406	0.0343359	0.576542	16.7912
Smp_123840.1	10	49	4	32	859	0.538041	0.556928	0.0489297	1.65375	33.7984
Smp_123850.1	3	9	2	3	87	-0.906891	0.600032	0.14321	7.32323	51.1364
Smp_123860.1	6	26	8	38	902	0.167945	1	0.051101	1.24687	24.4001
Smp_123910.1	1	9	4	5	194	-2.05889	0.140867	0.0775805	2.22978	28.7415
Smp_123930.1	3	4	2	4	427	0.415037	1	0.21256	1.52302	7.16511
Smp_123940.1	12	19	18	28	991	-0.0114349	1	0.256354	5.2718	20.5645
Smp_123950.1	17	14	3	10	838	1.72247	0.0958254	0.199647	2.49857	12.5149
Smp_123960.1	49	152	35	121	4265	0.147281	0.707016	0.0869917	2.05414	23.6131
Smp_124000.1	15	12	1	8	140	2.46949	0.0260488	0.224878	13.3438	59.3381
Smp_124040.1	2	3	4	15	346	1.26303	0.568041	0.0874144	1.7718	20.269
Smp_124090.1	21	52	9	35	954	0.579508	0.385306	0.0987153	3.39732	34.4154
Smp_124100.1	4	14	2	27	924	1.63743	0.18481	0.036151	0.544545	15.0631
Smp_124110.1	4	30	6	17	749	-1.2697	0.286769	0.0447958	1.00741	22.4889
Smp_124160.1	4	15	1	10	286	0.78136	0.626016	0.0592021	1.78087	30.0813
Smp_124170.1	16	70	7	49	1300	0.581572	0.363282	0.0576528	1.83904	31.8985
Smp_124180.1	46	96	23	56	2242	0.202604	0.651968	0.146129	3.82424	26.1703
Smp_124190.1	5	19	14	27	871	-0.836501	0.39707	0.182912	3.8736	21.1774
Smp_124200.1	10	48	5	45	1476	0.783321	0.403783	0.046961	1.04675	22.2898
Smp_124210.1	7	17	5	11	720	-0.169925	1	0.113234	1.64381	14.5169
Smp_124230.1	1	1	5	6	338	0.222392	1	0.257576	2.22878	8.6529
Smp_124240.1	4	6	4	7	293	0.192645	1	0.164777	2.74628	16.6667
Smp_124290.1	2	6	4	0	127	-3.54432	0.0606061	0.222222	3.99306	17.9688
Smp_124300.1	6	9	4	13	606	0.970854	0.450092	0.100143	1.28135	12.7952
Smp_124320.1	3	8	4	12	409	0.208587	1	0.09319	1.64408	17.6423
Smp_124340.1	5	30	5	23	775	-0.369234	0.739963	0.0522641	1.25048	23.9261
Smp_124350.1	11	15	1	24	1092	3.22882	0.0020403	0.0897436	1.13856	12.6868
Smp_124370.1	49	5	33	4	825	0.293359	1	0.456399	11.6402	25.5044
Smp_124410.1	4	10	5	16	445	0.364997	1	0.0791667	1.89337	23.9163
Smp_124430.1	5	7	3	13	944	1.39232	0.230918	0.108574	0.838722	7.72487
Smp_124450.1	3	19	2	17	952	0.263034	1	0.0555556	0.746182	13.4313
Smp_124500.1	13	29	6	38	1820	1.37851	0.070016	0.0719875	0.935587	12.9965
Smp_124580.1	14	19	8	29	639	1.32193	0.075076	0.148148	4.39815	29.6875
Smp_124590.1	28	103	22	56	1547	-0.533131	0.31484	0.0993718	3.74677	37.7046
Smp_124600.1	4	10	2	13	667	1.08489	0.389847	0.076533	0.920381	12.0259
Smp_124630.1	4	14	1	17	539	1.58496	0.337662	0.0463828	0.919067	19.8148
Smp_124640.1	7	14	13	41	1520	0.678072	0.561469	0.101883	1.34414	13.1931
Smp_124660.1	15	23	11	34	1161	0.959358	0.160861	0.101837	1.85504	18.2157
Smp_124700.1	20	23	11	33	1189	1.30986	0.0453026	0.15792	3.11596	19.7313
Smp_124710.1	42	6	34	7	974	0.489627	0.56341	0.335085	6.54131	19.5214
Smp_124740.1	4	17	2	11	409	0.152003	1	0.0650038	1.55375	23.9024
Smp_124760.1	7	42	10	22	1404	-1.36213	0.0942311	0.0650954	1.07025	16.4413
Smp_124770.1	7	24	3	17	591	0.526069	0.72082	0.0740741	1.8018	24.3243
Smp_124780.1	15	56	3	43	1956	1.62654	0.0374307	0.0589744	1.04468	17.7142
Smp_124800.1	5	8	3	9	361	0.736966	0.672769	0.0900285	1.61653	17.9558
Smp_124810.1	4	16	1	6	411	0.0418202	1	0.0846118	1.6361	19.3366
Smp_124850.1	1	7	4	19	845	0	1	0.0649819	0.70922	10.9141
Smp_124860.1	3	6	3	16	358	1.28011	0.351839	0.105461	2.31095	21.9127
Smp_124910.1	7	50	6	36	2099	-0.270327	0.772775	0.0517369	0.740741	14.3175
Smp_124920.1	0	4	5	8	409	-1.73697	0.260504	0.127226	1.35501	10.6504
Smp_124930.1	15	27	10	23	1173	0.318176	0.805463	0.149675	2.47334	16.5247
Smp_124950.1	17	8	9	4	527	0	1	0.335766	5.80808	17.298
Smp_125050.1	5	19	5	16	1311	-0.234465	1	0.0787402	0.762195	9.67988
Smp_125070.1	4	9	5	13	504	0.222392	1	0.119241	1.93619	16.2376
Smp_125080.1	18	45	10	41	1056	0.657251	0.284773	0.0776051	2.35945	30.4033
Smp_125110.1	28	53	15	55	2470	0.910448	0.1032	0.113333	1.83461	16.1878
Smp_125130.1	6	5	2	8	443	1.80735	0.182663	0.18759	2.16884	11.5616
Smp_125160.1	16	48	7	42	1449	0.899018	0.238245	0.0574074	1.24292	21.6509
Smp_125190.1	4	13	2	6	137	-0.263034	1	0.0754522	3.91841	51.9324
Smp_125210.1	4	10	4	5	297	-0.874469	0.65702	0.113757	2.13771	18.7919
Smp_125240.1	5	26	3	16	496	-0.0824622	1	0.0609725	1.80341	29.5775
Smp_125270.1	2	16	8	14	1042	-1.76553	0.0822812	0.0899965	0.923263	10.2589
Smp_125280.1	4	9	2	3	259	-0.584963	1	0.127946	2.16524	16.9231
Smp_125290.1	15	47	19	42	2128	-0.480626	0.425088	0.139026	2.20831	15.8842
Smp_125300.1	30	24	15	13	669	0.117695	1	0.396881	11.2548	28.3582
Smp_125310.1	20	8	24	8	515	-0.251539	0.778014	0.510511	10.9819	21.5116
Smp_125340.1	3	39	6	25	1152	-1.42884	0.156289	0.0378251	0.71954	19.0228
Smp_125350.1	0	1	9	8	588	-1.152	1	0.310376	2.12539	6.84776
Smp_125360.1	9	2	2	16	670	4.23947	0.000248979	0.122685	1.17017	9.538
Smp_125370.1	14	40	7	31	1558	0.549339	0.457276	0.106207	1.80077	16.9553
Smp_125400.1	7	6	5	7	263	0.607683	0.695098	0.226076	4.93827	21.8434
Smp_125420.1	6	10	4	11	662	0.610958	0.704251	0.101487	1.29602	12.7702
Smp_125440.1	2	15	3	13	700	-0.607683	0.656184	0.0438499	0.623448	14.2178
Smp_125450.1	4	7	9	14	923	-0.0931094	1	0.153288	1.35482	8.83838
Smp_125480.1	1	12	4	20	507	-0.63005	0.637823	0.040404	0.874891	21.6535
Smp_125490.1	7	12	3	13	536	1.10692	0.285266	0.105859	1.80702	17.0701
Smp_125510.1	16	43	26	44	1396	-0.635003	0.260767	0.159688	3.91315	24.5049
Smp_125520.1	2	8	5	7	360	-1.16993	0.380805	0.159722	2.83164	17.7285
Smp_125550.1	6	24	2	23	1412	1.1635	0.268915	0.0675162	0.791591	11.7245
Smp_125610.1	6	12	1	9	449	1.42884	0.364244	0.084425	1.4321	16.963
Smp_125630.1	10	38	7	21	1010	-0.366539	0.777298	0.0709975	1.46536	20.6396
Smp_125660.1	10	61	6	45	1068	0.221442	0.790593	0.0390071	1.372	35.1731
Smp_125670.1	3	11	2	14	356	0.736966	0.642401	0.0812604	2.03341	25.0233
Smp_125680.1	15	31	20	24	1256	-0.748461	0.280014	0.134701	2.31997	17.2231
Smp_125690.1	1	7	11	10	645	-2.12553	0.0925665	0.200231	1.98372	9.90712
Smp_125740.1	4	7	2	4	175	0.0588937	1	0.19466	4.75589	24.4318
Smp_125760.1	6	9	2	23	770	2.48543	0.0357636	0.0748926	1.16909	15.6102
Smp_125770.1	12	12	11	15	1204	0.415037	0.776876	0.206808	1.97941	9.57123
Smp_125790.1	10	17	5	15	917	0.704544	0.529332	0.150243	2.12217	14.1249
Smp_125800.1	5	8	5	5	441	-0.584963	0.685018	0.232932	2.91604	12.5189
Smp_125820.1	3	16	2	10	716	-0.212994	1	0.0377359	0.4649	12.3199
Smp_125870.1	4	30	7	44	1479	-0.140415	1	0.039621	0.691158	17.4442
Smp_125890.1	4	4	2	7	490	1.41504	0.334842	0.182716	1.67459	9.16497
Smp_125930.1	5	8	4	10	631	0.552541	0.694584	0.137892	1.41819	10.2848
Smp_125940.1	9	39	3	25	720	0.70044	0.517683	0.0680006	2.14722	31.5765
Smp_125950.1	5	5	0	6	353	2.80735	0.0934066	0.112061	1.23457	11.0169
Smp_125960.1	5	48	4	52	2019	0.376245	0.737643	0.0297868	0.509718	17.1122
Smp_125980.1	2	6	3	18	526	1.02554	0.596817	0.0469738	0.730902	15.5598
Smp_125990.1	21	74	10	59	1740	0.678072	0.233907	0.0759694	2.0465	26.9385
Smp_126000.1	5	21	3	14	592	0.0324215	1	0.0808625	1.68634	20.8544
Smp_126010.1	3	12	5	13	245	-0.478047	0.699161	0.147641	5.84161	39.5664
Smp_126050.1	13	46	14	71	1288	0.5158	0.515411	0.0753715	2.44806	32.48
Smp_126070.1	6	8	1	12	247	2.33787	0.0768116	0.0747045	2.35962	31.586
Smp_126080.1	2	5	4	10	560	0.137504	1	0.0863411	0.80544	9.32858
Smp_126140.1	6	16	9	16	1273	-0.514573	0.550077	0.152047	1.43613	9.44532
Smp_126220.1	2	14	4	5	256	-2.05889	0.142451	0.0706605	1.98876	28.1453
Smp_126240.1	31	51	45	132	6104	0.831281	0.0560124	0.118959	1.33345	11.2094
Smp_126290.1	9	14	1	9	560	1.73697	0.123158	0.119658	1.75612	14.6762
Smp_126300.1	3	10	5	15	987	-0.0443941	1	0.0950021	0.862198	9.07557
Smp_126350.1	4	14	11	25	1114	-0.469485	0.748349	0.136136	1.80701	13.2735
Smp_126360.1	6	15	3	12	645	0.507795	0.704956	0.10582	1.60532	15.1703
Smp_126380.1	4	7	1	2	235	-0.0931094	1	0.0970874	1.41243	14.548
Smp_126420.1	4	12	3	18	592	0.869416	0.437279	0.0604099	1.04928	17.3693
Smp_126450.1	3	13	4	10	590	-0.669851	0.674585	0.0861678	1.1907	13.8184
Smp_126490.1	9	12	12	20	1049	0.313366	0.777704	0.170448	2.06702	12.127
Smp_126500.1	6	22	16	14	900	-1.89678	0.0160149	0.195169	3.32141	17.0181
Smp_126510.1	6	2	8	5	330	0.63743	0.655659	0.429379	5.10238	11.8832
Smp_126520.1	5	12	5	10	570	-0.241008	1	0.127115	1.8032	14.1856
Smp_126530.1	7	33	2	28	646	1.18556	0.282829	0.0440218	1.43111	32.509
Smp_126540.1	5	18	8	35	1377	0.337035	0.755804	0.0679456	0.913831	13.4494
Smp_126560.1	9	46	3	33	1097	0.854802	0.351229	0.0572959	1.4437	25.1973
Smp_126580.1	2	9	6	14	481	-0.63743	0.675719	0.0768906	1.3956	18.1504
Smp_126600.1	14	45	12	71	2016	0.852814	0.189082	0.0502024	1.02462	20.4098
Smp_126620.1	4	12	1	11	577	1.20645	0.355311	0.0789116	1.11496	14.1292
Smp_126650.1	4	2	2	5	417	1.73697	0.286131	0.179894	1.20503	6.69856
Smp_126730.1	6	7	1	6	463	1.61471	0.328535	0.168091	1.88378	11.2069
Smp_126740.1	5	5	2	10	795	1.87447	0.171827	0.0809249	0.586265	7.24456
Smp_126760.1	11	81	8	68	2500	0.16601	0.811575	0.0449582	0.93296	20.7517
Smp_126770.1	4	12	1	11	515	1.20645	0.355311	0.0526551	0.846971	16.0853
Smp_126800.1	6	24	7	16	1470	-0.749038	0.521683	0.0678581	0.659667	9.72128
Smp_126820.1	13	17	4	14	764	1.22239	0.213702	0.10579	1.63641	15.4684
Smp_126840.1	11	29	6	28	967	0.728698	0.409158	0.0776353	1.6682	21.4876
Smp_126870.1	8	20	6	19	651	0.292181	0.763239	0.130926	2.96524	22.6483
Smp_126880.1	104	71	73	54	3122	0.116227	0.812985	0.179097	4.34788	24.2766
Smp_126910.1	24	9	11	10	942	1.1964	0.152672	0.253067	2.83571	11.2054
Smp_126920.1	6	6	6	4	427	-0.485427	0.691355	0.199005	2.07684	10.4361
Smp_126940.1	7	20	7	19	1282	-0.0703893	1	0.0747296	0.876889	11.7342
Smp_126970.1	18	47	19	34	1755	-0.52968	0.425585	0.134209	2.32852	17.35
Smp_127000.1	7	20	10	29	1057	0.0551416	1	0.0900673	1.49828	16.6352
Smp_127010.1	5	11	5	34	1688	1.54432	0.134155	0.0703471	0.662237	9.41385
Smp_127030.1	6	15	2	30	733	2.17659	0.0466621	0.0605201	1.29175	21.3442
Smp_127040.1	4	47	3	29	1452	-0.356144	1	0.027992	0.499605	17.8481
Smp_127050.1	18	4	42	10	1282	-0.0408337	1	0.402564	5.43864	13.51
Smp_127070.1	4	30	9	21	942	-1.49476	0.118081	0.0646388	1.20184	18.5931
Smp_127110.1	6	14	0	10	344	2.3599	0.074119	0.0594926	1.46001	24.5411
Smp_127120.1	4	16	3	9	634	-0.443607	1	0.0857143	1.25984	14.6982
Smp_127140.1	7	17	4	33	1414	1.59561	0.0926438	0.0460069	0.554901	12.0612
Smp_127170.1	8	19	6	21	558	0.500074	0.757009	0.0936472	2.45147	26.1777
Smp_127180.1	6	30	1	25	1690	1.5536	0.222405	0.033179	0.376722	11.3542
Smp_127190.1	4	16	4	21	1049	0.371969	1	0.0504787	0.613757	12.1587
Smp_127200.1	2	12	3	30	395	0.838719	0.62653	0.0301405	1.10363	36.6162
Smp_127250.1	3	17	5	27	773	0.0524674	1	0.0665729	1.35898	20.4134
Smp_127280.1	4	11	3	12	649	0.437405	1	0.0900901	1.19474	13.2616
Smp_127310.1	4	23	2	21	689	0.611435	0.674012	0.0397351	0.869565	21.8841
Smp_127360.1	4	8	4	7	171	-0.169925	1	0.126056	4.15329	32.948
Smp_127380.1	4	24	7	24	1104	-0.678072	0.512727	0.0726738	1.15866	15.9433
Smp_127420.1	6	33	4	36	1142	0.607417	0.517892	0.0393423	0.829526	21.0849
Smp_127430.1	7	15	3	11	772	0.584963	0.70617	0.13032	1.6578	12.721
Smp_127440.1	23	59	14	39	2188	0.0931094	1	0.114729	1.87808	16.3697
Smp_127450.1	8	21	6	24	1284	0.546995	0.552003	0.0965208	1.23937	12.8405
Smp_127460.1	5	20	2	22	621	1.13124	0.417427	0.0574282	1.36954	23.8478
Smp_127510.1	7	48	6	46	2337	0.132524	1	0.0356708	0.509655	14.2877
Smp_127520.1	3	23	3	16	651	-0.4975	0.686135	0.0574526	1.20427	20.9611
Smp_127610.1	8	27	1	27	1038	2.16993	0.0357154	0.0609195	1.13248	18.5897
Smp_127620.1	13	53	6	37	2074	0.49304	0.606478	0.0699074	1.07809	15.4217
Smp_127640.1	21	27	9	17	896	0.500074	0.46994	0.11775	2.78294	23.6343
Smp_127650.1	2	0	3	7	258	2.58496	0.151515	0.173382	2.0306	11.7117
Smp_127680.1	27	91	23	122	4026	0.641345	0.158285	0.0774835	1.47707	19.063
Smp_127700.1	3	13	3	15	284	0.192645	1	0.0779487	2.9526	37.8788
Smp_127730.1	4	7	1	10	671	1.78136	0.310777	0.0862174	0.782628	9.07738
Smp_127740.1	23	71	17	75	2593	0.49304	0.373784	0.079115	1.61341	20.3932
Smp_127770.1	7	59	9	65	2210	-0.184425	0.797366	0.0404195	0.79401	19.6442
Smp_127800.1	7	27	2	29	849	1.51457	0.152671	0.0456833	1.02832	22.5098
Smp_127810.1	10	27	7	73	1786	1.86153	0.0210136	0.0414092	0.791726	19.1196
Smp_127820.1	11	13	3	29	937	2.6845	0.00389551	0.109668	1.80052	16.4179
Smp_127840.1	8	30	6	18	981	-0.343699	0.76173	0.09319	1.66704	17.8887
Smp_127920.1	13	40	7	30	1125	0.403999	0.611962	0.0823704	1.82883	22.2025
Smp_127940.1	4	15	10	36	1382	0.0719498	1	0.08	1.0605	13.2562
Smp_128030.1	12	7	4	3	146	0.378512	1	0.332026	12.7127	38.2883
Smp_128050.1	5	2	13	11	1049	0.777608	0.667186	0.310231	1.98942	6.4127
Smp_128060.1	10	34	12	18	679	-1.12236	0.127436	0.0954563	2.72331	28.5294
Smp_128070.1	4	10	2	5	333	-0.137504	1	0.151272	2.5061	16.5669
Smp_128120.1	5	13	7	36	2120	0.987061	0.312745	0.0632479	0.516877	8.17225
Smp_128130.1	3	5	5	12	921	0.530515	0.679608	0.153494	1.07656	7.01374
Smp_128150.1	7	17	3	13	920	0.63743	0.711011	0.0613497	0.723851	11.7988
Smp_128170.1	4	7	3	8	581	0.491853	1	0.180317	1.80731	10.0229
Smp_128200.1	3	9	3	23	761	1.26303	0.356659	0.0856683	1.29289	15.0919
Smp_128210.1	15	45	4	33	1314	1.24197	0.115848	0.0670451	1.39699	20.8365
Smp_128230.1	6	8	7	13	525	0.444785	0.728237	0.155646	2.43628	15.6527
Smp_128250.1	11	50	10	54	1682	0.234465	0.812588	0.0541258	1.16635	21.5488
Smp_128320.1	7	51	9	29	2168	-1.11548	0.166033	0.0493827	0.641452	12.9894
Smp_128350.1	7	24	2	29	934	1.67807	0.146645	0.058564	1.15666	19.7504
Smp_128380.1	3	18	5	67	1601	1.25457	0.374071	0.0369945	0.670458	18.1232
Smp_128420.1	3	36	2	28	676	0.0635651	1	0.0194572	0.623667	32.0532
Smp_128460.1	6	18	1	16	765	1.64689	0.207215	0.0476633	0.743638	15.6019
Smp_128480.1	4	4	2	4	388	0.736966	0.62704	0.182272	1.39008	7.62639
Smp_128490.1	4	4	3	16	700	2.08746	0.144515	0.09319	0.961589	10.3186
Smp_128500.1	3	8	7	9	232	-0.847997	0.447546	0.166387	4.73693	28.4692
Smp_128580.1	8	5	3	5	590	1.16993	0.386997	0.271242	2.08059	7.67061
Smp_128600.1	10	23	2	31	1753	2.28951	0.022594	0.0789779	0.861523	10.9084
Smp_128650.1	3	4	3	6	325	0.485427	1	0.154154	1.7496	11.3497
Smp_128660.1	18	62	10	70	3807	0.960963	0.144382	0.0692168	0.850062	12.2812
Smp_128670.1	2	3	3	5	347	0.169925	1	0.212766	1.91571	9.00383
Smp_128680.1	3	10	5	10	707	-0.584963	0.68599	0.139847	1.52752	10.9228
Smp_128690.1	6	13	3	21	1040	1.45943	0.152521	0.0682316	0.775608	11.3673
Smp_128710.1	5	5	1	8	489	2.16993	0.140867	0.116707	1.10355	9.45578
Smp_128730.1	2	8	3	12	675	0.115477	1	0.0776183	0.799912	10.3057
Smp_128750.1	18	43	11	31	1680	0.203533	0.824675	0.106581	1.76262	16.5378
Smp_128770.1	4	10	2	27	872	2.08489	0.0766785	0.0319149	0.45819	14.3566
Smp_128790.1	4	9	2	20	1308	1.80735	0.166224	0.0531876	0.413095	7.76674
Smp_128800.1	15	24	3	13	408	1.1635	0.212767	0.142857	5.47504	38.3253
Smp_128810.1	3	19	3	20	683	0.0703893	1	0.0716166	1.47282	20.5653
Smp_128870.1	5	20	0	18	615	2.44057	0.0640953	0.0507614	1.08225	21.3203
Smp_128890.1	8	28	9	30	1753	-0.0557878	1	0.066186	0.755944	11.4215
Smp_128910.1	4	3	2	3	106	0.736966	1	0.19943	4.8011	24.0741
Smp_128920.1	4	12	6	23	979	0.399096	0.726023	0.064553	0.854119	13.2313
Smp_128930.1	12	20	7	35	1692	1.47805	0.0602197	0.0752079	0.870688	11.5771
Smp_128940.1	4	38	4	31	1170	-0.285402	1	0.0367751	0.740108	20.1252
Smp_128960.1	4	6	2	20	1192	2.32193	0.0598813	0.0620915	0.471888	7.59989
Smp_128970.1	5	4	1	9	324	2.58496	0.0572755	0.10628	1.50427	14.1538
Smp_128990.1	3	16	3	18	706	0.160465	1	0.0434227	0.712452	16.4074
Smp_129000.1	3	4	4	6	321	0.163499	1	0.19469	2.27743	11.6977
Smp_129010.1	2	1	5	4	255	0.321928	1	0.309654	2.45949	7.94271
Smp_129020.1	4	3	11	8	489	-0.0931094	1	0.260454	3.29554	12.6531
Smp_129030.1	8	51	4	36	752	0.357011	0.757155	0.0470645	1.90842	40.5489
Smp_129050.1	3	3	8	20	927	1.22239	0.362658	0.0940491	0.90198	9.59052
Smp_129060.1	2	2	5	11	593	1	0.586791	0.153257	1.24704	8.13692
Smp_129130.1	7	24	2	28	1046	1.62916	0.146645	0.0637196	1.13198	17.765
Smp_129160.1	5	13	2	3	160	-0.807355	0.621385	0.125714	4.55487	36.2319
Smp_129170.1	5	25	5	28	1084	0.157541	1	0.0359712	0.614439	17.0814
Smp_129200.1	3	39	3	12	284	-1.62149	0.179942	0.0273752	1.7612	64.3357
Smp_129210.1	6	11	6	15	1031	0.415037	0.734239	0.128982	1.1915	9.23773
Smp_129230.1	2	2	3	10	372	1.45943	0.537815	0.0985798	1.17168	11.8856
Smp_129260.1	5	3	5	24	957	2.64386	0.0210862	0.108844	1.11343	10.2296
Smp_129320.1	5	6	4	34	971	2.58496	0.0186124	0.0521926	0.739217	14.1632
Smp_129330.1	9	43	12	52	1905	-0.110023	1	0.0517995	0.89775	17.3312
Smp_129360.1	4	14	4	6	502	-1.09954	0.400426	0.106996	1.53155	14.3141
Smp_129390.1	16	76	11	61	1851	0.18991	0.832862	0.063229	1.64698	26.0479
Smp_129400.1	16	77	7	47	2433	0.387023	0.638973	0.0538978	0.964728	17.8992
Smp_129410.1	7	7	0	8	206	3.16993	0.0224693	0.102564	3.0059	29.3076
Smp_129430.1	4	10	3	11	658	0.447459	1	0.0794369	0.88799	11.1786
Smp_129460.1	5	6	3	12	504	1.47805	0.218307	0.118662	1.61349	13.5974
Smp_129470.1	2	14	4	18	524	-0.395929	1	0.0565189	1.24162	21.9683
Smp_129480.1	2	11	5	10	397	-1.12553	0.395531	0.12494	2.43812	19.5142
Smp_129490.1	4	8	1	10	418	1.61143	0.31677	0.0921986	1.37894	14.9562
Smp_129500.1	9	14	11	26	1775	0.584963	0.574969	0.130864	1.10527	8.44595
Smp_129520.1	7	13	3	19	1130	1.51457	0.152035	0.0696517	0.68769	9.87327
Smp_129530.1	7	6	4	10	751	1.33015	0.25186	0.236039	2.01931	8.55496
Smp_129550.1	29	37	17	27	904	0.296393	0.693716	0.195622	5.63538	28.8075
Smp_129560.1	5	3	3	17	840	2.75489	0.0223033	0.102102	0.898401	8.79905
Smp_129580.1	37	26	29	23	1303	0.171112	0.850107	0.305474	5.29425	17.3313
Smp_129590.1	24	64	12	54	1625	0.702408	0.248474	0.0798373	2.14437	26.8593
Smp_129610.1	2	6	4	12	384	0.156119	1	0.125212	2.13564	17.0563
Smp_129640.1	13	44	7	38	1752	0.600904	0.454219	0.0735753	1.24654	16.9424
Smp_129650.1	25	6	17	2	1027	-0.691878	0.693332	0.492554	4.64764	9.4358
Smp_129710.1	7	29	8	39	1485	0.245112	0.781838	0.0761035	1.24536	16.364
Smp_129740.1	7	18	9	17	565	-0.399931	0.764484	0.119492	2.88719	24.1623
Smp_129770.1	8	7	2	14	724	2.49185	0.0233335	0.153718	1.87995	12.2299
Smp_129790.1	5	25	4	17	602	-0.26748	1	0.0613196	1.53553	25.0415
Smp_129820.1	7	16	3	40	1428	2.27009	0.0256984	0.0541359	0.741259	13.6926
Smp_129830.1	9	35	5	69	1452	1.69632	0.0381294	0.0365497	0.892152	24.4093
Smp_129840.1	16	50	10	70	1843	1.10535	0.0825945	0.060668	1.43006	23.5719
Smp_129870.1	4	24	4	9	662	-1.32193	0.237178	0.0795455	1.40774	17.6973
Smp_129900.1	0	3	5	12	494	-0.884523	0.539474	0.10352	1.12233	10.8418
Smp_129920.1	4	5	4	14	518	1.32193	0.374789	0.134995	1.85542	13.7444
Smp_129950.1	0	1	5	11	923	0	1	0.08	0.36075	4.50938
Smp_129960.1	4	19	3	11	528	-0.415037	1	0.0506586	1.0502	20.7309
Smp_129970.1	4	8	4	5	361	-0.584963	0.673065	0.208068	3.00798	14.4567
Smp_129990.1	9	4	3	1	1186	0	1	0.527132	1.27305	2.41505
Smp_130000.1	8	33	2	32	1488	1.54189	0.1011	0.0600775	0.925304	15.4018
Smp_130030.1	7	13	4	27	863	1.67807	0.0852709	0.0764045	1.31021	17.1484
Smp_130040.1	7	47	19	44	2223	-1.41504	0.0280705	0.0804989	1.18239	14.6882
Smp_130070.1	13	28	14	32	1748	0.0868775	1	0.130449	1.68562	12.9217
Smp_130140.1	6	23	2	12	583	0.33787	0.701902	0.0622711	1.29376	20.7763
Smp_130160.1	12	15	4	42	1454	2.80478	0.000788036	0.0750361	1.05893	14.1123
Smp_130180.1	1	11	4	21	1714	-0.447459	1	0.040404	0.259151	6.41399
Smp_130190.1	5	26	3	13	547	-0.36257	1	0.0492025	1.23006	25
Smp_130200.1	6	43	9	27	1892	-1.16665	0.155942	0.0762411	1.00957	13.2418
Smp_130210.1	6	24	3	25	830	0.863938	0.473074	0.0510226	1.07858	21.1392
Smp_130250.1	1	3	8	9	369	-0.847997	0.603008	0.243978	3.14314	12.8829
Smp_130260.1	8	17	5	15	668	0.415037	0.74479	0.107862	1.83801	17.0404
Smp_130270.1	6	12	0	15	329	3.10692	0.02128	0.0580973	1.79574	30.9091
Smp_130280.1	11	20	17	64	2504	1.04509	0.143995	0.0955083	1.19465	12.5083
Smp_130330.1	5	8	5	5	429	-0.584963	0.685018	0.257982	3.47976	13.4884
Smp_130340.1	4	12	6	18	1025	0.062061	1	0.0729057	0.750848	10.2989
Smp_130350.1	3	1	3	4	237	1.32193	0.545455	0.31746	3.73483	11.7647
Smp_130360.1	5	3	6	4	93	0.0995357	1	0.198105	8.96686	45.2632
Smp_130370.1	2	6	4	7	292	-0.544321	1	0.154525	2.65453	17.1786
Smp_130410.1	3	11	3	13	586	0.222392	1	0.0810457	1.17358	14.4804
Smp_130420.1	4	12	1	21	477	2.08092	0.140937	0.0291545	0.69735	23.9191
Smp_130440.1	18	28	13	35	1759	0.752517	0.273778	0.128339	1.70875	13.3144
Smp_130450.1	25	12	14	6	392	-0.0995357	1	0.513478	14.7206	28.6684
Smp_130460.1	13	13	10	20	838	0.932886	0.278139	0.169591	2.56037	15.0973
Smp_130470.1	20	87	18	99	3580	0.328814	0.593797	0.0619757	1.12321	18.1234
Smp_130480.1	3	4	4	17	650	1.52607	0.318286	0.103448	1.22888	11.8792
Smp_130510.1	12	27	10	21	1262	-0.106915	1	0.167383	2.39876	14.331
Smp_130520.1	3	19	2	17	714	0.263034	1	0.0487225	0.849521	17.4359
Smp_130540.1	2	6	3	11	480	0.36257	1	0.0546448	0.693001	12.6819
Smp_130560.1	4	15	4	36	677	1.20945	0.256721	0.0364093	0.950508	26.1062
Smp_130570.1	13	9	25	37	1434	1.03291	0.143374	0.239051	3.22622	13.4959
Smp_130590.1	3	5	3	3	490	-0.584963	1	0.154882	1.04096	6.72098
Smp_130620.1	22	3	17	3	788	0.353637	1	0.940568	5.12604	5.44994
Smp_130640.1	24	27	8	20	1403	1.05889	0.151251	0.195985	2.60103	13.2716
Smp_130650.1	14	27	9	35	1656	0.947533	0.221963	0.0993191	1.33664	13.4581
Smp_130670.1	2	16	8	6	425	-2.86507	0.00837444	0.109751	2.10398	19.1706
Smp_130680.1	0	0	6	36	1158	2.4021	1	0.0690058	0.754162	10.929
Smp_130690.1	3	21	8	53	1581	0.125531	1	0.0411097	0.66957	16.2874
Smp_130760.1	11	56	2	32	1092	1.2115	0.209479	0.0457797	1.30121	28.4233
Smp_130800.1	3	8	2	25	671	1.94555	0.134053	0.0344942	0.573192	16.6171
Smp_130810.1	39	60	30	87	3887	0.896426	0.0400935	0.137904	1.99994	14.5024
Smp_130840.1	5	15	1	4	335	-0.0931094	1	0.106838	2.20459	20.6349
Smp_130860.1	3	5	5	2	336	-1.58496	0.314685	0.239824	2.39587	9.99011
Smp_130870.1	9	20	2	21	383	1.80408	0.0858722	0.0816537	3.04784	37.3264
Smp_130890.1	12	50	15	46	2123	-0.417397	0.519856	0.0845739	1.36709	16.1645
Smp_130900.1	8	15	7	38	907	1.45533	0.11987	0.0857143	1.76211	20.558
Smp_130920.1	3	16	3	10	762	-0.628031	0.666375	0.0664207	0.78637	11.8392
Smp_131000.1	9	11	6	32	754	1.974	0.0261758	0.10807	2.26637	20.9713
Smp_131010.1	3	12	2	18	663	0.962525	0.631275	0.0598291	0.937082	15.6627
Smp_131020.1	21	18	21	14	513	-0.341037	0.643677	0.30307	9.88615	32.62
Smp_131030.1	4	11	3	15	703	0.736966	0.674091	0.0709876	0.968013	13.6364
Smp_131050.1	2	7	3	2	301	-1.83007	0.265734	0.12037	1.27545	10.596
Smp_131060.1	5	7	2	16	586	2.08746	0.0837135	0.102494	1.42596	13.9125
Smp_131070.1	3	12	8	41	1358	0.521953	0.709899	0.0587302	0.806693	13.7356
Smp_131080.1	8	20	5	12	241	-0.106915	1	0.11081	5.6089	50.6173
Smp_131100.1	3	16	3	14	526	-0.180572	1	0.069356	1.37747	19.8608
Smp_131150.1	2	16	3	21	830	-0.0430687	1	0.0472078	0.730936	15.4834
Smp_131160.1	4	14	2	11	211	0.415037	1	0.0980392	4.19287	42.7673
Smp_131190.1	17	21	9	21	928	0.847997	0.314985	0.166438	2.90236	17.4381
Smp_131200.1	0	3	5	3	195	-2.58496	0.181818	0.159477	2.30537	14.4558
Smp_131210.1	6	33	5	30	579	0.0891259	1	0.0461589	1.78799	38.7356
Smp_131220.1	11	61	4	73	1787	1.51829	0.0559061	0.0329397	0.849283	25.783
Smp_131230.1	7	23	6	24	711	0.251539	1	0.0653096	1.60216	24.5318
Smp_131260.1	5	17	2	29	683	1.73697	0.112612	0.0387707	0.888023	22.9045
Smp_131290.1	8	38	2	23	697	0.884523	0.476766	0.0555556	1.67675	30.1815
Smp_131320.1	26	3	20	3	969	0.36257	1	0.300805	3.56625	11.8557
Smp_131390.1	102	4	92	3	2078	-0.174586	1	0.993533	9.03212	9.09091
Smp_131430.1	8	3	8	2	185	-0.415037	1	0.539054	9.75707	18.1004
Smp_131470.1	9	18	6	4	202	-1.41143	0.257815	0.153048	6.42702	41.9935
Smp_131560.1	8	27	3	26	1345	1.11746	0.318609	0.0667452	0.935557	14.0168
Smp_131570.1	33	47	18	52	2888	0.982493	0.0574596	0.137735	1.79737	13.0495
Smp_131580.1	9	35	13	48	1159	-0.040642	1	0.0763812	1.97318	25.8333
Smp_131600.1	7	35	8	50	1488	0.332575	0.779498	0.0565388	1.14419	20.2373
Smp_131610.1	14	27	8	18	643	0.177538	0.797033	0.156937	4.31332	27.4845
Smp_131620.1	22	34	27	40	1223	-0.055524	1	0.192624	4.88381	25.354
Smp_131630.1	11	59	3	36	996	0.887525	0.370844	0.041036	1.35963	33.1327
Smp_131650.1	7	20	5	38	1409	1.30812	0.191604	0.051056	0.730234	14.3026
Smp_131700.1	6	2	11	17	860	1.80735	0.113756	0.318318	3.19181	10.0271
Smp_131840.1	33	20	21	4	224	-1.44236	0.0674556	0.293394	25.5144	86.963
Smp_131870.1	1	0	5	12	587	2.11548	0.333333	0.114583	0.831444	7.25624
Smp_131880.1	5	21	2	23	1250	1.12553	0.418917	0.0687041	0.858572	12.4967
Smp_131890.1	4	12	2	11	750	0.621488	0.662835	0.0772947	0.866824	11.2145
Smp_131940.1	6	30	11	23	1692	-1.14684	0.166463	0.0991574	1.10695	11.1636
Smp_131990.1	8	17	3	14	861	0.906891	0.476713	0.1079	1.44367	13.3797
Smp_132000.1	13	43	13	37	2570	-0.211504	0.822558	0.072552	0.824006	11.3574
Smp_132010.1	4	2	4	14	501	2.32193	0.128771	0.141871	1.6674	11.753
Smp_132050.1	3	10	4	17	845	0.388565	1	0.0719875	0.805534	11.1899
Smp_132070.1	5	6	9	12	687	0.156119	1	0.251334	2.78854	11.095
Smp_132120.1	3	13	4	7	615	-1.12928	0.391304	0.0998981	1.17845	11.7965
Smp_132150.1	4	40	5	25	1126	-0.920147	0.471411	0.0362677	0.722995	19.9349
Smp_132170.1	4	14	2	20	999	1.22239	0.381032	0.0471757	0.562963	11.9333
Smp_132180.1	3	73	2	37	1667	-0.546488	1	0.012114	0.270732	22.3487
Smp_132200.1	3	5	2	16	542	1.91754	0.280511	0.0877193	1.22775	13.9963
Smp_132230.1	7	23	1	12	413	1.11548	0.399544	0.0662562	2.01696	30.4418
Smp_132240.1	8	19	10	18	891	-0.363507	0.775323	0.123116	2.00133	16.2556
Smp_132250.1	15	40	6	30	1375	0.789289	0.312079	0.0821637	1.51161	18.3975
Smp_132260.1	9	22	8	50	1653	1.30087	0.0958659	0.07654	1.20471	15.7396
Smp_132270.1	7	14	5	28	862	1.36613	0.179539	0.0693495	1.17592	16.9564
Smp_132280.1	5	6	2	24	482	2.8365	0.0157829	0.0612536	1.31892	21.5321
Smp_132300.1	4	11	4	29	751	1.32193	0.235818	0.0806662	1.52679	18.9273
Smp_132320.1	10	12	6	26	1336	1.70652	0.0668801	0.109516	1.14131	10.4213
Smp_132350.1	7	13	8	16	681	0.110183	1	0.190476	3.25839	17.1065
Smp_132370.1	8	16	10	32	1100	0.667425	0.408005	0.103929	1.65506	15.9249
Smp_132420.1	11	13	8	12	652	0.308122	0.76618	0.242102	3.86819	15.9775
Smp_132440.1	1	3	6	4	250	-1.48543	0.559441	0.296296	3.54139	11.9522
Smp_132450.1	12	33	8	35	1095	0.612977	0.449012	0.0738763	1.68289	22.7798
Smp_132500.1	7	2	10	13	399	1.76296	0.12195	0.384198	7.2037	18.75
Smp_132510.1	5	10	1	28	668	2.98351	0.0130459	0.0292683	0.597907	20.4285
Smp_132520.1	4	18	1	20	549	1.46632	0.344867	0.0542961	1.3064	24.0606
Smp_132540.1	10	40	9	40	1418	0.137504	1	0.0747664	1.50235	20.0939
Smp_132550.1	7	21	5	26	665	0.710493	0.521369	0.0807292	2.06874	25.6256
Smp_132560.1	13	35	5	22	1000	0.576029	0.574463	0.086604	1.739	20.0799
Smp_132590.1	7	18	5	18	759	0.415037	0.743389	0.0724896	1.18908	16.4035
Smp_132600.1	5	3	2	6	319	1.80735	0.314685	0.278278	3.21759	11.5625
Smp_132610.1	8	21	12	30	915	-0.03575	1	0.146636	3.13764	21.3974
Smp_132620.1	2	8	5	17	675	0	1	0.0696517	0.920447	13.215
Smp_132630.1	9	5	2	24	324	3.79586	0.000292863	0.138803	4.62678	33.3333
Smp_132690.1	1	0	4	13	469	2.48543	0.277778	0.0740741	0.70922	9.57447
Smp_132700.1	15	31	14	66	1691	1.1592	0.0775339	0.0912846	1.93389	21.1853
Smp_132730.1	4	5	5	9	478	0.473931	0.691318	0.207325	2.58254	12.4565
Smp_132740.1	4	9	3	15	490	1	0.413037	0.0857393	1.47846	17.2437
Smp_132750.1	2	13	3	5	296	-1.63743	0.296859	0.099537	2.14491	21.5488
Smp_132760.1	3	9	4	5	139	-1.05889	0.397214	0.101545	3.65079	35.9524
Smp_132790.1	7	19	1	13	266	1.48543	0.221636	0.0511824	2.1917	42.8215
Smp_132800.1	17	31	12	16	446	-0.443052	0.625934	0.14841	6.26398	42.2073
Smp_132810.1	7	42	2	22	464	0.512335	0.708461	0.0490879	2.35763	48.0287
Smp_132830.1	3	12	2	7	237	-0.285402	1	0.112721	3.26797	28.9916
Smp_132840.1	3	3	2	12	362	2.11548	0.131321	0.0978836	1.51005	15.427
Smp_132850.1	1	21	4	19	457	-1.45943	0.346253	0.0385326	1.18066	30.6405
Smp_132900.1	6	27	3	14	770	-0.0931094	1	0.0545073	0.999183	18.3312
Smp_132920.1	5	22	3	15	758	0.0614005	1	0.0656955	1.12233	17.0839
Smp_132930.1	5	16	2	35	1280	2.08246	0.0863791	0.0527518	0.73438	13.9214
Smp_132980.1	3	18	3	11	917	-0.662965	0.66446	0.0394737	0.43573	11.0385
Smp_133040.1	5	34	9	32	1914	-0.821854	0.380589	0.0472745	0.56861	12.0279
Smp_133050.1	5	29	3	35	1349	0.847997	0.463041	0.0373768	0.603567	16.1481
Smp_133070.1	4	18	1	7	370	0.0740006	1	0.0555556	1.33773	24.0791
Smp_133100.1	13	39	12	16	1002	-1.12755	0.130807	0.151083	3.16827	20.9704
Smp_133120.1	2	11	6	55	875	1	0.623692	0.0401371	1.04008	25.9132
Smp_133140.1	4	6	4	7	719	0.192645	1	0.109589	0.740741	6.75926
Smp_133170.1	4	10	1	6	352	0.669851	0.624355	0.0757868	1.23807	16.3362
Smp_133210.1	10	23	7	16	903	-0.038068	1	0.0977576	1.58964	16.2611
Smp_133230.1	5	10	4	14	382	0.710493	0.696754	0.0950137	2.3402	24.6301
Smp_133250.1	13	23	4	27	1057	1.70782	0.047471	0.0743479	1.26724	17.0447
Smp_133320.1	3	42	11	61	2716	-1.05703	0.242752	0.0418375	0.542537	12.9677
Smp_133330.1	5	34	1	22	926	0.979241	0.398211	0.0311891	0.639258	20.4962
Smp_133350.1	3	8	4	31	661	1.50815	0.33284	0.0497512	1.00705	20.2417
Smp_133370.1	7	4	5	10	552	1.55254	0.232858	0.249688	2.67899	10.7294
Smp_133390.1	14	4	10	14	1326	2.03242	0.0285111	0.21645	1.67462	7.73675
Smp_133420.1	17	34	10	21	1256	0.040642	1	0.146237	2.40431	16.4413
Smp_133440.1	9	25	5	21	664	0.495957	0.555006	0.0815101	2.1164	25.9649
Smp_133450.1	7	11	6	7	529	-0.392317	0.726954	0.24417	3.73166	15.283
Smp_133460.1	8	20	7	17	397	-0.0524674	1	0.127979	4.44817	34.7571
Smp_133470.1	8	9	3	13	451	1.65535	0.14107	0.11682	2.17961	18.6578
Smp_133490.1	6	8	11	7	503	-0.947533	0.476451	0.296623	4.45326	15.0132
Smp_133570.1	15	32	5	24	1618	1.0145	0.18875	0.11818	1.49155	12.621
Smp_133580.1	6	16	0	24	529	3.36375	0.00796567	0.0481311	1.31377	27.2956
Smp_133590.1	8	21	8	35	991	0.710493	0.398973	0.0961538	2.01613	20.9677
Smp_133620.1	3	31	2	23	701	0	1	0.0250391	0.674359	26.9322
Smp_133680.1	2	14	4	12	334	-0.943416	0.653936	0.0778179	2.14483	27.5622
Smp_133690.1	6	25	7	28	1302	-0.0351038	1	0.079227	1.1654	14.7096
Smp_133700.1	13	19	26	29	1673	-0.36257	0.656095	0.226822	2.83641	12.505
Smp_133740.1	7	32	3	24	1600	0.599462	0.508296	0.0697763	0.85132	12.2007
Smp_133820.1	3	5	7	17	682	0.584963	0.680786	0.141079	1.65935	11.7618
Smp_133840.1	20	18	7	26	1179	1.89928	0.00781605	0.148018	2.25133	15.2098
Smp_133880.1	14	18	17	30	1241	0.443234	0.639264	0.212843	3.51599	16.5192
Smp_133890.1	4	6	1	5	116	1.09954	0.587912	0.153316	5.63469	36.7521
Smp_133900.1	7	6	16	12	405	-0.194378	1	0.256663	5.71064	22.2496
Smp_133930.1	4	9	3	4	108	-0.678072	0.651354	0.171908	8.28283	48.1818
Smp_133980.1	90	8	71	2	1107	-1.24709	0.191833	0.528743	15.5429	29.3959
Smp_134010.1	2	1	4	6	350	1.07039	0.559441	0.243902	1.89934	7.78727
Smp_134020.1	4	5	4	5	787	0	1	0.195081	1.08103	5.54146
Smp_134040.1	7	22	1	15	446	1.47644	0.226492	0.0463207	1.30914	28.2625
Smp_134050.1	8	20	9	31	1122	0.455679	0.58297	0.103175	1.71498	16.6221
Smp_134080.1	17	10	5	12	745	1.82597	0.0617784	0.227071	2.79019	12.2878
Smp_134090.1	3	1	2	4	256	1.73697	0.52381	0.15873	1.29702	8.17121
Smp_134120.1	50	43	55	49	3064	0.049495	1	0.20216	2.53278	12.5285
Smp_134130.1	7	8	1	6	490	1.63743	0.193217	0.152189	1.70476	11.2016
Smp_134140.1	3	5	6	9	626	-0.0703893	1	0.158315	1.28773	8.13397
Smp_134180.1	3	8	4	27	1569	1.3155	0.3534	0.0598518	0.476527	7.96178
Smp_134190.1	1	5	7	11	796	-1	0.621385	0.118259	0.845764	7.15182
Smp_134200.1	3	3	2	17	442	2.58496	0.0698475	0.067086	1.07014	15.9518
Smp_134210.1	3	16	2	22	847	0.851137	0.640448	0.0567962	0.89972	15.8412
Smp_134250.1	3	15	9	17	1028	-1.152	0.303456	0.0823274	0.95742	11.6294
Smp_134290.1	2	25	3	10	696	-1.65605	0.306543	0.0372439	0.637653	17.121
Smp_134400.1	1	4	4	8	222	-0.473931	1	0.075188	1.49477	19.8804
Smp_134410.1	3	4	3	19	709	2	0.131477	0.0508475	0.56338	11.0798
Smp_134420.1	5	5	1	1	219	0	1	0.205387	2.05387	10
Smp_134430.1	9	22	6	28	2083	0.848992	0.378901	0.0793951	0.671785	8.46129
Smp_134450.1	6	5	6	6	554	0.222392	1	0.243943	1.94862	7.98799
Smp_134480.1	8	11	10	11	376	-0.289507	0.760517	0.297778	7.89861	26.5252
Smp_134490.1	5	26	4	30	1114	0.462343	0.726112	0.0467836	0.823783	17.6084
Smp_134500.1	4	4	5	12	554	1.11548	0.394217	0.111111	1.17451	10.5706
Smp_134530.1	14	17	11	32	1245	1.1964	0.08865	0.146102	2.12235	14.5265
Smp_134560.1	7	43	14	52	2483	-0.638402	0.343201	0.0622311	0.840938	13.5132
Smp_134570.1	15	32	25	47	2047	-0.159871	0.843513	0.141676	2.13759	15.0879
Smp_134580.1	2	10	3	7	376	-0.874469	0.62406	0.0749064	1.1789	15.7383
Smp_134590.1	19	28	17	52	2128	1.02194	0.101424	0.130533	2.01103	15.4063
Smp_134620.1	3	19	3	30	713	0.632268	0.673935	0.0330033	0.778089	23.5761
Smp_134650.1	3	5	6	10	721	0.0671142	1	0.166363	1.40362	8.43707
Smp_134670.1	7	28	7	25	1424	-0.157541	1	0.0650309	0.847303	13.0292
Smp_134690.1	3	3	7	3	298	-1	0.606643	0.268734	2.57649	9.58751
Smp_134700.1	18	23	11	11	503	-0.337035	0.791694	0.202066	5.88192	29.1089
Smp_134710.1	15	29	7	14	527	0	1	0.175627	5.49944	31.3131
Smp_134720.1	12	22	12	19	565	-0.201634	0.802264	0.17341	5.28169	30.4577
Smp_134750.1	16	43	3	23	1117	1.21299	0.159291	0.09319	1.98105	21.2582
Smp_134780.1	6	24	2	30	936	1.53273	0.14108	0.0363056	0.719396	19.815
Smp_134800.1	15	97	13	80	1590	-0.0822148	1	0.0523086	2.0439	39.074
Smp_134810.1	7	9	2	17	601	2.26303	0.0497667	0.0854701	1.29199	15.1163
Smp_134820.1	4	8	3	11	387	0.736966	0.665217	0.0928534	1.69912	18.299
Smp_134850.1	0	1	5	16	947	0.5025	1	0.0948949	0.617284	6.50492
Smp_134860.1	24	56	19	95	3035	1.074	0.0350436	0.104234	1.88601	18.094
Smp_134870.1	3	9	4	5	423	-1.05889	0.397214	0.138721	1.79944	12.9717
Smp_134910.1	4	26	6	42	1510	0.18595	1	0.0493151	0.793651	16.0935
Smp_134930.1	5	26	2	10	327	-0.295456	1	0.0595343	2.28094	38.313
Smp_134940.1	3	14	4	15	713	-0.228819	1	0.0721312	1.02708	14.239
Smp_135030.1	2	3	3	3	131	-0.415037	1	0.235105	4.09652	17.4242
Smp_135040.1	10	49	4	22	1113	0.0172093	1	0.0647653	1.44956	22.3818
Smp_135050.1	2	13	3	4	138	-1.90046	0.274322	0.0666667	3.1746	47.619
Smp_135060.1	18	95	10	65	1927	0.247928	0.68035	0.0592153	1.72507	29.1321
Smp_135080.1	6	23	2	32	926	1.68182	0.128589	0.054695	1.14267	20.8918
Smp_135090.1	4	2	1	3	63	1.73697	0.52381	0.283105	10.5983	37.4359
Smp_135110.1	5	22	1	25	748	1.76184	0.191714	0.0372671	0.801068	21.4953
Smp_135120.1	9	11	4	24	837	2.05889	0.0246579	0.123953	1.96234	15.8313
Smp_135140.1	1	5	7	19	802	-0.263034	1	0.0864198	0.904017	10.4608
Smp_135160.1	3	8	4	7	483	-0.491853	1	0.120596	1.36211	11.2948
Smp_135170.1	4	10	1	14	621	1.76939	0.168582	0.0636166	0.869358	13.6656
Smp_135180.1	4	18	1	9	339	0.395929	1	0.0493827	1.39434	28.2353
Smp_135190.1	21	81	13	44	1998	-0.213622	0.840548	0.0891212	1.98988	22.3278
Smp_135210.1	7	20	3	33	1584	1.69515	0.083818	0.0477021	0.574834	12.0505
Smp_135220.1	4	7	2	5	388	0.321928	1	0.162162	2.05656	12.6821
Smp_135240.1	8	5	6	7	489	0.777608	0.695098	0.337728	4.06652	12.0408
Smp_135270.1	3	7	2	8	489	0.584963	1	0.102249	1.13379	11.0884
Smp_135280.1	6	15	9	29	2043	0.392317	0.758879	0.133691	1.08357	8.10502
Smp_135290.1	6	16	5	13	1103	-0.0577155	1	0.122085	1.19431	9.78261
Smp_135300.1	4	15	5	25	1098	0.437405	0.719941	0.0672312	0.882958	13.1332
Smp_135350.1	10	9	8	16	732	1.05504	0.230446	0.179604	2.38492	13.2788
Smp_135400.1	35	31	20	21	1667	0.237039	0.695069	0.249881	3.49054	13.9688
Smp_135420.1	9	52	8	50	2194	0.096508	1	0.0457824	0.739053	16.1427
Smp_135470.1	7	2	5	3	299	0.830075	0.61991	0.407407	4.34568	10.6667
Smp_135480.1	3	7	2	13	682	1.22239	0.357708	0.0617284	0.650724	10.5417
Smp_135490.1	3	2	2	15	460	2.83007	0.05491	0.0836454	1.07656	12.8706
Smp_135500.1	6	19	8	46	876	0.870091	0.352667	0.0689211	1.80751	26.2258
Smp_135530.1	11	29	7	33	1120	0.765535	0.42247	0.0731748	1.4339	19.5956
Smp_135540.1	6	13	2	6	458	0.222392	1	0.12844	2.03341	15.8315
Smp_135550.1	6	9	1	12	451	2.18587	0.0835749	0.10582	1.96657	18.5841
Smp_135560.1	4	9	9	33	1044	0.765535	0.47993	0.0707071	1.09162	15.4386
Smp_135600.1	6	42	7	34	1336	-0.489627	0.56341	0.0443308	0.86429	19.4964
Smp_135610.1	22	64	12	99	3738	1.44461	0.00783883	0.056568	0.857825	15.1645
Smp_135630.1	4	14	5	11	398	-0.584963	0.7027	0.133333	3.06321	22.9741
Smp_135640.1	5	6	8	2	340	-1.80735	0.182663	0.40955	4.84414	11.828
Smp_135660.1	0	0	15	7	342	-1	1	0.574074	8.03369	13.9942
Smp_135670.1	5	9	3	18	617	1.51096	0.22093	0.117471	1.88182	16.0194
Smp_135700.1	3	6	3	6	151	0	1	0.102462	3.72791	36.3834
Smp_135710.1	4	29	3	21	787	-0.125531	1	0.0512169	1.13743	22.2081
Smp_135730.1	6	27	6	34	807	0.321928	0.759334	0.0426829	1.15512	27.0627
Smp_135770.1	3	3	2	12	360	2.11548	0.131321	0.120713	1.80568	14.9584
Smp_135790.1	9	17	7	35	1586	1.32193	0.140314	0.0743434	0.85883	11.5522
Smp_135820.1	3	18	4	14	398	-0.662965	0.68248	0.0570735	1.74074	30.5
Smp_135830.1	8	8	3	8	397	1.16993	0.426679	0.190476	3.12674	16.4154
Smp_135840.1	3	9	5	8	228	-0.736966	0.672769	0.159371	4.59324	28.821
Smp_135860.1	4	10	2	6	229	0.0848889	1	0.132576	3.38164	25.5072
Smp_135870.1	16	45	16	54	3219	0.257798	0.687538	0.0883433	0.968484	10.9627
Smp_135890.1	8	25	2	25	948	1.58496	0.161652	0.0537145	0.96788	18.019
Smp_135900.1	8	12	1	17	1094	2.63941	0.0206071	0.0797721	0.757653	9.49772
Smp_135910.1	11	26	4	21	1393	0.967579	0.245236	0.0812137	0.967108	11.9082
Smp_135920.1	7	16	2	10	589	0.787006	0.449568	0.0873563	1.42884	16.3565
Smp_135930.1	9	1	6	14	478	3.42146	0.0051974	0.224537	3.00008	13.3612
Smp_136010.1	5	10	12	19	1004	-0.252981	1	0.160494	1.72471	10.7463
Smp_136030.1	4	13	3	18	764	0.762501	0.677518	0.0838323	1.22004	14.5534
Smp_136040.1	6	17	5	23	807	0.63743	0.513678	0.0799175	1.42098	17.7805
Smp_136100.1	7	14	1	11	546	1.67807	0.206233	0.0771605	1.35419	17.5503
Smp_136110.1	17	26	7	23	581	1	0.206386	0.132716	4.37826	32.9897
Smp_136130.1	18	20	12	10	1056	-0.385398	0.78917	0.243978	3.30075	13.5289
Smp_136150.1	5	17	3	16	659	0.5025	0.70326	0.0562091	0.965208	17.1717
Smp_136160.1	3	3	2	7	321	1.41504	0.328671	0.101365	1.19623	11.8012
Smp_136170.1	12	19	9	37	703	1.30451	0.0742105	0.122868	3.90362	31.7708
Smp_136180.1	4	0	8	10	400	2.61143	0.0963773	0.278607	3.10335	11.1388
Smp_136190.1	5	14	1	8	640	0.847997	0.629623	0.0624426	0.785809	12.5845
Smp_136210.1	8	26	10	30	1057	-0.0901978	1	0.0695364	1.32325	19.0296
Smp_136270.1	4	18	5	14	655	-0.604071	0.708656	0.101127	1.77281	17.5305
Smp_136280.1	17	25	30	19	1165	-1.16278	0.0598114	0.358716	6.77848	18.8965
Smp_136290.1	3	15	6	19	964	-0.485427	0.711702	0.0809741	1.02092	12.6079
Smp_136300.1	1	15	4	5	653	-2.73697	0.0403162	0.0779358	0.838147	10.7543
Smp_136310.1	7	4	0	10	539	4.1375	0.00386997	0.115556	1.06996	9.25926
Smp_136330.1	4	26	4	17	1352	-0.584963	0.702349	0.0471533	0.514631	10.914
Smp_136340.1	6	28	1	20	553	1.34169	0.231608	0.0307422	0.934268	30.3904
Smp_136380.1	5	55	2	16	1821	-0.719892	0.658901	0.033021	0.451027	13.6588
Smp_136430.1	7	11	4	8	339	0.263034	1	0.182577	3.81264	20.8824
Smp_136460.1	8	47	2	54	1387	1.78136	0.0526311	0.0330789	0.832533	25.1681
Smp_136470.1	4	45	3	44	1029	0.290219	1	0.0228867	0.668824	29.2233
Smp_136480.1	3	21	3	6	265	-1.65208	0.309232	0.0597372	2.08855	34.9624
Smp_136490.1	8	22	4	20	712	0.716752	0.514735	0.0845624	1.78692	21.1314
Smp_136510.1	4	15	2	18	635	0.984893	0.407484	0.0518732	0.943396	18.1866
Smp_136540.1	6	6	3	6	310	0.807355	0.660491	0.133942	2.08927	15.5983
Smp_136550.1	9	33	4	21	1301	0.371969	0.752838	0.08	1.17768	14.7209
Smp_136560.1	10	40	8	35	2013	0.10188	1	0.0880607	1.17327	13.3234
Smp_136570.1	2	14	3	18	733	-0.0740006	1	0.0307692	0.454133	14.7593
Smp_136650.1	13	5	9	1	257	-1.09954	0.374582	0.286369	7.17772	25.0646
Smp_136660.1	5	22	1	6	336	-0.131245	1	0.0624049	1.8024	28.8823
Smp_136670.1	3	47	2	32	1230	-0.125531	1	0.0165544	0.355026	21.446
Smp_136710.1	1	6	5	36	972	0.817136	1	0.0427945	0.631875	14.7653
Smp_136730.1	7	7	7	5	401	-0.415037	0.712688	0.187243	3.3536	17.9104
Smp_136800.1	2	3	4	11	322	0.847997	0.612616	0.128944	2.15572	16.7183
Smp_136900.1	10	28	4	15	601	0.279523	0.75366	0.108018	2.79316	25.8583
Smp_136920.1	6	7	3	8	447	0.97728	0.422533	0.152047	1.93452	12.7232
Smp_136930.1	3	8	2	15	412	1.24511	0.353073	0.0477502	0.932652	19.5319
Smp_136970.1	2	4	7	45	1234	1.7866	0.2305	0.0573894	0.797721	13.9001
Smp_136990.1	5	4	1	8	185	2.43296	0.131222	0.118056	2.70808	22.9391
Smp_137000.1	7	9	4	13	407	1.1635	0.281753	0.129698	2.84343	21.9234
Smp_137040.1	6	16	9	22	1161	-0.0784741	1	0.0995102	1.23032	12.3637
Smp_137050.1	5	24	3	13	412	-0.251539	1	0.0755897	2.38544	31.5577
Smp_137060.1	7	8	8	32	1306	1.70454	0.0860945	0.13037	1.49622	11.4767
Smp_137070.1	7	23	4	15	550	0.0931094	1	0.0658037	1.64012	24.9244
Smp_137080.1	10	16	10	20	1263	0.304855	0.782736	0.15164	1.61158	10.6276
Smp_137090.1	4	21	3	22	894	0.386058	1	0.0424242	0.69522	16.3873
Smp_137100.1	3	8	3	3	83	-1.16993	0.600032	0.142494	7.40741	51.9841
Smp_137110.1	6	13	3	15	543	1	0.447032	0.0977199	1.83824	18.8113
Smp_137140.1	9	13	4	2	514	-1.22239	0.371981	0.219955	2.79036	12.6861
Smp_137150.1	14	7	11	11	763	0.906891	0.357977	0.250097	3.13167	12.5218
Smp_137160.1	2	14	4	19	660	-0.321928	1	0.0610786	1.0534	17.2466
Smp_137170.1	3	11	6	37	1209	0.85561	0.67405	0.0534231	0.728497	13.6364
Smp_137180.1	4	11	1	10	227	1.1964	0.356187	0.0444444	1.4556	32.7511
Smp_137200.1	10	96	11	64	2262	-0.703076	0.347398	0.0452357	1.12273	24.8196
Smp_137210.1	4	21	4	42	1324	0.966833	0.439542	0.0359724	0.598183	16.6289
Smp_137230.1	4	16	6	29	1397	0.334001	1	0.0679141	0.77889	11.4688
Smp_137280.1	5	13	3	3	470	-1.22239	0.361764	0.119298	1.60075	13.4181
Smp_137330.1	10	24	1	47	953	3.40054	0.000469932	0.0408163	1.04822	25.6813
Smp_137370.1	13	19	8	15	751	0.315502	0.78079	0.171307	3.18164	18.5727
Smp_137380.1	5	6	5	9	276	0.514573	0.69683	0.169192	3.58337	21.1793
Smp_137410.1	5	0	3	9	746	3.90689	0.00904977	0.179487	0.832961	4.64079
Smp_137420.1	4	16	4	10	409	-0.628031	0.689172	0.0678211	1.69828	25.0407
Smp_137450.1	19	4	12	7	484	1.29956	0.179519	0.530994	6.93394	13.0584
Smp_137460.1	4	7	3	16	400	1.40939	0.371706	0.0571429	1.16376	20.3658
Smp_137480.1	7	46	6	24	1316	-0.718088	0.531615	0.0751722	1.41174	18.7801
Smp_137530.1	5	13	4	19	978	0.777608	0.47098	0.0736318	0.839859	11.4062
Smp_137540.1	5	15	6	18	857	0.0255351	1	0.10989	1.554	14.1414
Smp_137550.1	10	23	9	70	2893	1.70229	0.0251396	0.0545246	0.606246	11.1188
Smp_137610.1	3	24	2	30	971	0.725378	0.652252	0.0256719	0.487731	18.9986
Smp_137640.1	3	8	2	6	211	0.0524674	1	0.111819	2.76031	24.6855
Smp_137650.1	8	13	9	35	1163	1.21057	0.144776	0.0988118	1.50821	15.2635
Smp_137660.1	12	39	18	25	1222	-1.16898	0.076195	0.132833	2.57412	19.3786
Smp_137680.1	13	40	15	17	1373	-1.38027	0.0556216	0.159214	2.53383	15.9146
Smp_137710.1	2	9	4	10	540	-0.599462	0.66087	0.113248	1.45136	12.8158
Smp_137760.1	10	33	2	19	708	1.10893	0.307713	0.0527975	1.39802	26.4789
Smp_137780.1	3	4	5	9	351	0.415037	1	0.207792	3.0303	14.5833
Smp_137790.1	3	16	2	6	756	-0.86507	0.615905	0.0765957	0.792602	10.3479
Smp_137800.1	7	30	5	14	810	-0.632268	0.516118	0.0817204	1.56186	19.1122
Smp_137810.1	6	15	2	7	268	0.222392	1	0.0784314	2.31309	29.4919
Smp_137830.1	13	36	5	32	1566	1.05733	0.184433	0.0865529	1.36614	15.7839
Smp_137870.1	6	5	2	10	557	2.09686	0.0893795	0.122647	1.33837	10.9123
Smp_137880.1	6	11	3	4	308	-0.455679	1	0.132243	2.3253	17.5836
Smp_137910.1	19	29	13	25	1286	0.308122	0.658145	0.1599	2.58425	16.1616
Smp_137930.1	8	22	3	24	369	1.29022	0.186039	0.0617534	2.74274	44.4144
Smp_137940.1	0	5	5	3	174	-3.16993	0.0753691	0.239153	4.78307	20
Smp_137950.1	6	25	0	17	598	2.27684	0.0766397	0.0734127	1.83021	24.9304
Smp_137970.1	5	4	6	16	813	1.54314	0.217497	0.169267	1.6289	9.62326
Smp_137980.1	5	8	5	14	480	0.736966	0.699291	0.11682	2.0482	17.5329
Smp_138030.1	13	22	8	38	1769	1.39927	0.0719269	0.0794401	0.94999	11.9586
Smp_138040.1	13	13	7	31	757	2	0.0126869	0.115117	2.66784	23.175
Smp_138080.1	22	10	6	2	146	-0.158262	1	0.423077	19.9546	47.1655
Smp_138100.1	11	29	14	15	935	-1.22882	0.127125	0.133677	2.46122	18.4117
Smp_138110.1	58	7	40	6	955	0.332446	0.769626	0.617284	14.5281	23.5356
Smp_138130.1	9	7	10	5	260	-0.552541	0.715987	0.288066	7.94664	27.5862
Smp_138140.1	10	24	1	27	504	2.62293	0.00870666	0.065314	2.47891	37.9538
Smp_138150.1	20	45	19	35	1668	-0.283248	0.695876	0.149573	2.79609	18.6938
Smp_138160.1	1	12	4	12	296	-1.32193	0.343186	0.0408163	1.12233	27.4972
Smp_138200.1	9	47	7	34	1628	-0.133751	1	0.0547731	0.954329	17.4233
Smp_138220.1	10	22	5	30	860	1.3051	0.142727	0.0754258	1.60021	21.2156
Smp_138230.1	6	52	7	49	1276	-0.276709	0.774721	0.0521775	1.45596	27.9039
[truncated: 2,148 more rows]
